# Supplementary material for: 2,2′-Bis(ferrocenylmethyl)-5,5′-(m-phenyl­ene)di-2H-tetra­zole
Source: Acta Crystallogr Sect E Struct Rep Online. 2009 Jun 17;65(Pt 7):m788. doi: 10.1107/S1600536809022442 (PMC2969445; doi:10.1107/S1600536809022442)
Supplement: Supplementary file 1 [file e-65-0m788-sup1.cif]

##############################################################################
###                                                                        ###
###        Electronic paper (Acta Crystallographica Section E)             ###
###                                                                        ###
##############################################################################
#                                                                            #
# This CIF contains the data in a paper accepted for publication in Acta     #
# Crystallographica Section E. It conforms to the requirements of Notes      #
# for Authors for Section E, and has been peer reviewed under the auspices   #
# of the IUCr Commission on Journals.                                        #
#                                                                            #
# Full details of the Crystallographic Information File format               #
# are given in the paper "The Crystallographic Information File (CIF):       #
# a New Standard Archive File for Crystallography" by S. R. Hall, F. H.      #
# Allen and I. D. Brown [Acta Cryst. (1991), A47, 655-685].                  #
#                                                                            #
# The current version of the core CIF dictionary is obtainable from          #
# ftp://ftp.iucr.org/pub/cif_core.dic. The current version number is 2.4.    #
#                                                                            #
# Software is freely available for graphical display of the structure(s) in  #
# this CIF.  For information consult the CIF home page http://www.iucr.org/  #
# cif/home.html                                                              #
#                                                                            #
# This file may be used for bona fide research purposes within the           #
# scientific community so long as proper attribution is given to the journal # 
# article from which it was obtained.                                        #
#                                                                            #
##############################################################################
                                             
data_I
_audit_creation_method     SHELXL-97
_chemical_name_systematic
;
2,2'-Bis(ferrocenylmethyl)-5,5'-(<i>m</i>-phenylene)di-2<i>H</i>-tetrazole
;
_chemical_name_common     ?
_chemical_formula_moiety     'C30 H26 Fe2 N8'
_chemical_formula_sum     'C30 H26 Fe2 N8'
_chemical_formula_iupac     '[Fe2 (C5 H5)2 (C20 H16 N8)]'
_chemical_formula_weight     610.29
_chemical_melting_point     ?
_symmetry_cell_setting     triclinic
_symmetry_space_group_name_H-M     'P -1'
_symmetry_space_group_name_Hall     '-P 1'
loop_
    _symmetry_equiv_pos_as_xyz
    'x, y, z'
    '-x, -y, -z'
_cell_length_a     10.9665(3)
_cell_length_b     11.0860(2)
_cell_length_c     12.9410(3)
_cell_angle_alpha     74.982(4)
_cell_angle_beta     67.793(4)
_cell_angle_gamma     70.738(5)
_cell_volume     1358.69(8)
_cell_formula_units_Z     2
_cell_measurement_reflns_used     2765
_cell_measurement_theta_min     2.8075
_cell_measurement_theta_max     27.4704
_cell_measurement_temperature     293(2)
_exptl_crystal_description     'Prism'
_exptl_crystal_colour     'Colorless'
_exptl_crystal_size_max     0.2500
_exptl_crystal_size_mid     0.1500
_exptl_crystal_size_min     0.1000
_exptl_crystal_density_diffrn     1.492
_exptl_crystal_density_meas     ?
_exptl_crystal_density_method     'not measured'
_exptl_crystal_F_000     628
_exptl_absorpt_coefficient_mu     1.104
_exptl_absorpt_correction_type     'None'
_exptl_absorpt_process_details     ?
_exptl_absorpt_correction_T_min     ?
_exptl_absorpt_correction_T_max     ?
_exptl_special_details
;
;
_diffrn_ambient_temperature     293(2)
_diffrn_radiation_type     MoK\a
_diffrn_radiation_wavelength     0.71073
_diffrn_radiation_source     'fine-focus sealed tube'
_diffrn_radiation_monochromator     graphite
_diffrn_measurement_device_type     'Rigaku SCXmini'
_diffrn_measurement_method     \w
_diffrn_detector_area_resol_mean     13.6612
_diffrn_reflns_number     13984
_diffrn_reflns_av_R_equivalents     0.0708
_diffrn_reflns_av_sigmaI/netI     0.0956
_diffrn_reflns_theta_min     2.81
_diffrn_reflns_theta_max     27.47
_diffrn_reflns_theta_full     27.47
_diffrn_measured_fraction_theta_max     0.988
_diffrn_measured_fraction_theta_full     0.988
_diffrn_reflns_limit_h_min     -14
_diffrn_reflns_limit_h_max     14
_diffrn_reflns_limit_k_min     -14
_diffrn_reflns_limit_k_max     14
_diffrn_reflns_limit_l_min     -16
_diffrn_reflns_limit_l_max     16
_diffrn_standards_number     6158
_diffrn_standards_interval_count     6158
_diffrn_standards_interval_time     0.0700
_diffrn_standards_decay_%     0.1786
_refine_special_details
;
Refinement of <i>F</i>^2^ against ALL reflections. The weighted <i>R</i>-factor
<i>wR</i> and goodness of fit <i>S</i> are based on <i>F</i>^2^, conventional
<i>R</i>-factors <i>R</i> are based on <i>F</i>, with <i>F</i> set to zero for
negative <i>F</i>^2^. The threshold expression of <i>F</i>^2^ >
\s(<i>F</i>^2^) is used only for calculating <i>R</i>-factors(gt) <i>etc</i>.
and is not relevant to the choice of reflections for refinement.
<i>R</i>-factors based on <i>F</i>^2^ are statistically about twice as large
as those based on <i>F</i>, and <i>R</i>- factors based on ALL data will be
even larger.
;
_reflns_number_total     6158
_reflns_number_gt     3375
_reflns_threshold_expression     I>2\s(I)
_refine_ls_structure_factor_coef     Fsqd
_refine_ls_matrix_type     full
_refine_ls_R_factor_all     0.1196
_refine_ls_R_factor_gt     0.0555
_refine_ls_wR_factor_gt     0.0971
_refine_ls_wR_factor_ref     0.1173
_refine_ls_goodness_of_fit_ref     0.952
_refine_ls_restrained_S_all     0.911
_refine_ls_number_reflns     6158
_refine_ls_number_parameters     407
_refine_ls_number_restraints     621
_refine_ls_hydrogen_treatment     .
_refine_ls_weighting_scheme     calc
_refine_ls_weighting_details
                 'calc w=1/[\s^2^(Fo^2^)+(0.0405P)^2^] where P=(Fo^2^+2Fc^2^)/3'
_atom_sites_solution_hydrogens     geom
_atom_sites_solution_primary     direct
_atom_sites_solution_secondary     difmap
_refine_ls_shift/su_max     0.000
_refine_ls_shift/su_mean     0.000
_refine_diff_density_max     0.343
_refine_diff_density_min     -0.403
_refine_ls_extinction_method     none
_refine_ls_extinction_coef     ?
loop_
    _atom_type_symbol
    _atom_type_description
    _atom_type_scat_dispersion_real
    _atom_type_scat_dispersion_imag
    _atom_type_scat_source
    'C' 'C' 0.0033 0.0016
                         'International Tables Vol C Tables 4.2.6.8 and 6.1.1.4'
    'H' 'H' 0.0000 0.0000
                         'International Tables Vol C Tables 4.2.6.8 and 6.1.1.4'
    'N' 'N' 0.0061 0.0033
                         'International Tables Vol C Tables 4.2.6.8 and 6.1.1.4'
    'Fe' 'Fe' 0.3463 0.8444
                         'International Tables Vol C Tables 4.2.6.8 and 6.1.1.4'
_computing_data_collection     'CrystalClear (Rigaku, 2005)'
_computing_cell_refinement     'CrystalClear (Rigaku, 2005)'
_computing_data_reduction     'CrystalClear (Rigaku, 2005)'
_computing_structure_solution     'SHELXS97 (Sheldrick, 2008)'
_computing_structure_refinement     'SHELXL97 (Sheldrick, 2008)'
_computing_molecular_graphics     'SHELXTL (Sheldrick, 2008)'
_computing_publication_material     'SHELXL97 (Sheldrick, 2008)'
loop_
    _atom_site_type_symbol
    _atom_site_label
    _atom_site_fract_x
    _atom_site_fract_y
    _atom_site_fract_z
    _atom_site_U_iso_or_equiv
    _atom_site_adp_type
    _atom_site_calc_flag
    _atom_site_refinement_flags
    _atom_site_occupancy
    _atom_site_disorder_assembly
    _atom_site_disorder_group
    Fe Fe1 0.58316(5) 0.73009(5) 0.09634(4) 0.04250(16) Uani d U 1 . .
    Fe Fe2 -0.12863(5) 1.12049(5) 0.23589(5) 0.04961(17) Uani d U 1 . .
    N N1 0.3674(3) 0.4387(3) 0.4787(3) 0.0521(8) Uani d U 1 . .
    N N2 0.2452(3) 0.4283(3) 0.5485(2) 0.0511(8) Uani d U 1 . .
    N N3 0.3506(3) 0.5609(3) 0.4298(2) 0.0433(7) Uani d U 1 . .
    N N4 0.2231(3) 0.6324(3) 0.4627(2) 0.0449(7) Uani d U 1 . .
    N N5 -0.3040(3) 0.9265(3) 0.5149(3) 0.0505(8) Uani d U 1 A .
    N N6 -0.3789(3) 0.9349(4) 0.6942(3) 0.0678(10) Uani d U 1 . .
    N N7 -0.4382(4) 1.0472(4) 0.6374(3) 0.0740(11) Uani d U 1 . .
    N N8 -0.3940(3) 1.0439(3) 0.5299(3) 0.0641(9) Uani d U 1 . .
    C C1 0.6792(4) 0.8657(4) -0.0129(4) 0.0667(11) Uani d U 1 . .
    H H1B 0.6448 0.9332 -0.0685 0.080 Uiso calc R 1 . .
    C C2 0.7600(5) 0.7410(5) -0.0309(4) 0.0745(13) Uani d U 1 . .
    H H2B 0.7934 0.7059 -0.1016 0.089 Uiso calc R 1 . .
    C C3 0.7860(4) 0.6750(4) 0.0710(5) 0.0806(14) Uani d U 1 . .
    H H3A 0.8415 0.5864 0.0837 0.097 Uiso calc R 1 . .
    C C4 0.6553(4) 0.8767(4) 0.0987(4) 0.0712(12) Uani d U 1 . .
    H H4B 0.6010 0.9536 0.1348 0.085 Uiso calc R 1 . .
    C C5 0.7204(5) 0.7613(5) 0.1493(4) 0.0784(13) Uani d U 1 . .
    H H5A 0.7206 0.7426 0.2275 0.094 Uiso calc R 1 . .
    C C6 0.4641(3) 0.6131(4) 0.3473(3) 0.0461(9) Uani d U 1 . .
    H H6A 0.5497 0.5488 0.3455 0.055 Uiso calc R 1 . .
    H H6B 0.4651 0.6887 0.3712 0.055 Uiso calc R 1 . .
    C C7 0.1593(4) 0.5462(3) 0.5371(3) 0.0414(8) Uani d U 1 . .
    C C8 0.5128(4) 0.5690(3) 0.1457(3) 0.0471(9) Uani d U 1 . .
    H H8A 0.5679 0.4793 0.1525 0.057 Uiso calc R 1 . .
    C C9 0.4797(4) 0.6434(4) 0.0480(3) 0.0557(10) Uani d U 1 . .
    H H9A 0.5087 0.6143 -0.0250 0.067 Uiso calc R 1 . .
    C C10 0.3811(3) 0.7707(3) 0.1868(3) 0.0471(9) Uani d U 1 . .
    H H10A 0.3297 0.8451 0.2268 0.057 Uiso calc R 1 . .
    C C11 0.4521(3) 0.6492(3) 0.2320(3) 0.0389(8) Uani d U 1 . .
    C C12 0.3984(4) 0.7668(4) 0.0744(3) 0.0557(10) Uani d U 1 . .
    H H12A 0.3619 0.8385 0.0224 0.067 Uiso calc R 1 . .
    C C13 0.0124(3) 0.5768(3) 0.6002(3) 0.0403(8) Uani d U 1 . .
    C C14 -0.0457(4) 0.4852(4) 0.6813(3) 0.0531(10) Uani d U 1 . .
    H H14A 0.0087 0.4030 0.6970 0.064 Uiso calc R 1 . .
    C C15 -0.1848(4) 0.5145(4) 0.7397(3) 0.0603(11) Uani d U 1 . .
    H H15A -0.2236 0.4515 0.7925 0.072 Uiso calc R 1 . .
    C C16 -0.0695(3) 0.6998(3) 0.5781(3) 0.0453(9) Uani d U 1 . .
    H H16A -0.0313 0.7619 0.5234 0.054 Uiso calc R 1 . .
    C C17 -0.2083(4) 0.7304(4) 0.6371(3) 0.0476(9) Uani d U 1 . .
    C C18 -0.2648(4) 0.6376(4) 0.7188(3) 0.0576(10) Uani d U 1 . .
    H H18A -0.3572 0.6584 0.7598 0.069 Uiso calc R 1 . .
    C C19 -0.2952(4) 0.8605(4) 0.6160(3) 0.0507(9) Uani d U 1 . .
    C C20 -0.2429(4) 0.8867(3) 0.4030(3) 0.0512(9) Uani d U 1 . .
    H H20A -0.3118 0.9147 0.3658 0.061 Uiso calc R 1 A .
    H H20B -0.2127 0.7931 0.4117 0.061 Uiso calc R 1 . .
    C C21 -0.1239(4) 0.9415(3) 0.3297(3) 0.0479(9) Uani d U 1 A .
    C C22 -0.0586(4) 0.9316(4) 0.2131(3) 0.0570(10) Uani d U 1 A .
    H H22A -0.0855 0.8918 0.1685 0.068 Uiso calc R 1 . .
    C C23 0.0511(4) 0.9912(4) 0.1719(4) 0.0677(11) Uani d U 1 A .
    H H23A 0.1136 0.9992 0.0942 0.081 Uiso calc R 1 . .
    C C24 0.0544(4) 1.0356(4) 0.2636(4) 0.0656(11) Uani d U 1 A .
    H H24A 0.1192 1.0809 0.2603 0.079 Uiso calc R 1 . .
    C C25 -0.0539(4) 1.0055(4) 0.3609(4) 0.0571(10) Uani d U 1 A .
    H H25A -0.0765 1.0260 0.4363 0.069 Uiso calc R 1 . .
    C C26 -0.262(2) 1.2163(15) 0.1517(16) 0.080(4) Uani d PU 0.609(19) A 1
    H H26A -0.2866 1.1784 0.1045 0.096 Uiso calc PR 0.609(19) A 1
    C C27 -0.153(2) 1.2725(19) 0.1138(17) 0.085(5) Uani d PU 0.609(19) A 1
    H H27A -0.0906 1.2802 0.0362 0.102 Uiso calc PR 0.609(19) A 1
    C C28 -0.3298(12) 1.2208(12) 0.2681(16) 0.064(3) Uani d PU 0.609(19) A 1
    H H28A -0.4097 1.1886 0.3160 0.077 Uiso calc PR 0.609(19) A 1
    C C29 -0.2581(15) 1.2829(11) 0.3010(12) 0.064(3) Uani d PU 0.609(19) A 1
    H H29A -0.2792 1.2980 0.3780 0.076 Uiso calc PR 0.609(19) A 1
    C C30 -0.1475(16) 1.3173(12) 0.2046(17) 0.075(4) Uani d PU 0.609(19) A 1
    H H30A -0.0822 1.3612 0.2025 0.090 Uiso calc PR 0.609(19) A 1
    C C30' -0.132(3) 1.292(3) 0.126(3) 0.063(4) Uani d PU 0.391(19) A 2
    H H30B -0.0530 1.3223 0.0719 0.076 Uiso calc PR 0.391(19) A 2
    C C28' -0.304(2) 1.256(2) 0.2895(18) 0.069(6) Uani d PU 0.391(19) A 2
    H H28B -0.3656 1.2559 0.3675 0.082 Uiso calc PR 0.391(19) A 2
    C C29' -0.196(3) 1.310(2) 0.244(3) 0.070(5) Uani d PU 0.391(19) A 2
    H H29B -0.1686 1.3552 0.2838 0.084 Uiso calc PR 0.391(19) A 2
    C C27' -0.207(2) 1.229(2) 0.1052(17) 0.065(4) Uani d PU 0.391(19) A 2
    H H27B -0.1850 1.2002 0.0333 0.079 Uiso calc PR 0.391(19) A 2
    C C26' -0.3154(16) 1.2047(19) 0.204(3) 0.065(5) Uani d PU 0.391(19) A 2
    H H26B -0.3835 1.1608 0.2119 0.077 Uiso calc PR 0.391(19) A 2
loop_
    _atom_site_aniso_label
    _atom_site_aniso_U_11
    _atom_site_aniso_U_22
    _atom_site_aniso_U_33
    _atom_site_aniso_U_12
    _atom_site_aniso_U_13
    _atom_site_aniso_U_23
    Fe1 0.0497(3) 0.0375(3) 0.0420(3) -0.0182(2) -0.0125(3) -0.0033(2)
    Fe2 0.0487(3) 0.0428(3) 0.0586(4) -0.0086(3) -0.0235(3) -0.0045(3)
    N1 0.0493(19) 0.0487(18) 0.051(2) -0.0080(15) -0.0195(16) 0.0035(15)
    N2 0.053(2) 0.0471(18) 0.049(2) -0.0168(16) -0.0151(16) 0.0017(15)
    N3 0.0410(17) 0.0488(18) 0.0394(17) -0.0135(15) -0.0171(14) 0.0032(14)
    N4 0.0400(17) 0.0440(17) 0.0421(18) -0.0092(14) -0.0087(14) -0.0017(14)
    N5 0.0438(18) 0.0413(17) 0.066(2) -0.0079(15) -0.0153(16) -0.0151(16)
    N6 0.052(2) 0.075(2) 0.070(2) -0.0050(19) -0.0104(19) -0.031(2)
    N7 0.058(2) 0.078(3) 0.082(3) -0.004(2) -0.012(2) -0.038(2)
    N8 0.052(2) 0.053(2) 0.084(3) -0.0044(17) -0.018(2) -0.0223(19)
    C1 0.071(3) 0.061(2) 0.064(3) -0.037(2) -0.012(2) 0.009(2)
    C2 0.075(3) 0.083(3) 0.062(3) -0.046(3) 0.012(2) -0.024(2)
    C3 0.047(2) 0.057(3) 0.119(4) -0.015(2) -0.017(3) 0.005(2)
    C4 0.075(3) 0.065(3) 0.077(3) -0.041(2) -0.001(2) -0.022(2)
    C5 0.076(3) 0.115(4) 0.065(3) -0.063(3) -0.026(2) 0.007(3)
    C6 0.037(2) 0.057(2) 0.043(2) -0.0168(18) -0.0117(17) -0.0018(17)
    C7 0.047(2) 0.046(2) 0.036(2) -0.0186(17) -0.0144(16) -0.0042(16)
    C8 0.052(2) 0.0333(17) 0.053(2) -0.0173(16) -0.0106(18) -0.0036(16)
    C9 0.084(3) 0.056(2) 0.042(2) -0.037(2) -0.022(2) -0.0051(17)
    C10 0.0419(19) 0.0390(19) 0.060(2) -0.0052(16) -0.0199(18) -0.0081(17)
    C11 0.0354(19) 0.0381(18) 0.0444(19) -0.0103(15) -0.0154(15) -0.0033(15)
    C12 0.071(3) 0.047(2) 0.063(3) -0.021(2) -0.039(2) 0.0049(19)
    C13 0.0424(19) 0.049(2) 0.035(2) -0.0189(16) -0.0132(16) -0.0040(16)
    C14 0.054(2) 0.054(2) 0.050(2) -0.0217(19) -0.0147(19) 0.0017(18)
    C15 0.061(3) 0.068(3) 0.047(2) -0.035(2) -0.007(2) 0.006(2)
    C16 0.045(2) 0.051(2) 0.044(2) -0.0214(17) -0.0119(17) -0.0059(17)
    C17 0.045(2) 0.060(2) 0.043(2) -0.0163(18) -0.0133(18) -0.0145(18)
    C18 0.049(2) 0.078(3) 0.044(2) -0.027(2) -0.0056(19) -0.007(2)
    C19 0.040(2) 0.060(2) 0.049(2) -0.0130(18) -0.0058(19) -0.0161(19)
    C20 0.054(2) 0.046(2) 0.058(2) -0.0131(18) -0.0181(19) -0.0133(18)
    C21 0.041(2) 0.0422(19) 0.059(2) -0.0066(16) -0.0187(17) -0.0065(17)
    C22 0.054(2) 0.048(2) 0.064(3) -0.0078(18) -0.014(2) -0.0160(19)
    C23 0.049(2) 0.049(2) 0.080(3) -0.0033(17) -0.005(2) -0.004(2)
    C24 0.043(2) 0.062(3) 0.090(3) -0.0196(19) -0.030(2) 0.011(2)
    C25 0.053(2) 0.056(2) 0.068(2) -0.0150(19) -0.034(2) 0.0041(19)
    C26 0.082(10) 0.079(7) 0.087(9) 0.009(7) -0.060(8) -0.015(8)
    C27 0.094(9) 0.061(8) 0.078(5) -0.001(6) -0.034(6) 0.011(5)
    C28 0.052(4) 0.052(6) 0.096(9) -0.003(3) -0.044(5) -0.009(5)
    C29 0.067(7) 0.047(5) 0.085(6) -0.002(4) -0.038(5) -0.020(4)
    C30 0.086(8) 0.038(4) 0.102(11) -0.024(5) -0.040(7) 0.013(6)
    C30' 0.066(8) 0.053(6) 0.078(8) -0.021(5) -0.041(6) 0.013(6)
    C28' 0.065(8) 0.052(9) 0.068(8) 0.009(6) -0.020(6) -0.007(6)
    C29' 0.084(12) 0.045(4) 0.089(11) -0.004(6) -0.047(9) -0.012(7)
    C27' 0.061(11) 0.076(9) 0.064(8) -0.017(8) -0.031(6) -0.002(7)
    C26' 0.039(7) 0.061(8) 0.086(14) -0.002(6) -0.018(8) -0.015(9)
_geom_special_details
;
All e.s.d.'s (except the e.s.d. in the dihedral angle between two l.s. planes)
are estimated using the full covariance matrix. The cell e.s.d.'s are taken
into account individually in the estimation of e.s.d.'s in distances, angles
and torsion angles; correlations between e.s.d.'s in cell parameters are only
used when they are defined by crystal symmetry. An approximate (isotropic)
treatment of cell e.s.d.'s is used for estimating e.s.d.'s involving l.s.
planes.
;
loop_
    _geom_bond_atom_site_label_1
    _geom_bond_atom_site_label_2
    _geom_bond_site_symmetry_2
    _geom_bond_distance
    _geom_bond_publ_flag
    Fe1 C11 . 2.020(3) ?
    Fe1 C3 . 2.021(4) ?
    Fe1 C5 . 2.025(4) ?
    Fe1 C2 . 2.031(4) ?
    Fe1 C8 . 2.034(3) ?
    Fe1 C10 . 2.034(3) ?
    Fe1 C4 . 2.040(4) ?
    Fe1 C9 . 2.042(4) ?
    Fe1 C12 . 2.045(4) ?
    Fe1 C1 . 2.046(4) ?
    Fe2 C29' . 2.00(2) ?
    Fe2 C26 . 2.005(13) ?
    Fe2 C27 . 2.013(19) ?
    Fe2 C28' . 2.016(19) ?
    Fe2 C21 . 2.036(4) ?
    Fe2 C23 . 2.036(4) ?
    Fe2 C22 . 2.037(4) ?
    Fe2 C25 . 2.040(4) ?
    Fe2 C29 . 2.040(10) ?
    Fe2 C24 . 2.041(4) ?
    Fe2 C28 . 2.050(11) ?
    Fe2 C30' . 2.06(3) ?
    N1 N3 . 1.322(4) ?
    N1 N2 . 1.326(4) ?
    N2 C7 . 1.346(4) ?
    N3 N4 . 1.326(4) ?
    N3 C6 . 1.475(4) ?
    N4 C7 . 1.336(4) ?
    N5 C19 . 1.345(4) ?
    N5 N8 . 1.358(4) ?
    N5 C20 . 1.464(4) ?
    N6 C19 . 1.333(4) ?
    N6 N7 . 1.366(5) ?
    N7 N8 . 1.294(4) ?
    C1 C4 . 1.397(6) ?
    C1 C2 . 1.397(6) ?
    C1 H1B . 0.9800 ?
    C2 C3 . 1.415(6) ?
    C2 H2B . 0.9800 ?
    C3 C5 . 1.399(6) ?
    C3 H3A . 0.9800 ?
    C4 C5 . 1.376(6) ?
    C4 H4B . 0.9800 ?
    C5 H5A . 0.9800 ?
    C6 C11 . 1.486(4) ?
    C6 H6A . 0.9700 ?
    C6 H6B . 0.9700 ?
    C7 C13 . 1.472(4) ?
    C8 C9 . 1.421(5) ?
    C8 C11 . 1.428(5) ?
    C8 H8A . 0.9800 ?
    C9 C12 . 1.411(5) ?
    C9 H9A . 0.9800 ?
    C10 C12 . 1.404(5) ?
    C10 C11 . 1.417(4) ?
    C10 H10A . 0.9800 ?
    C12 H12A . 0.9800 ?
    C13 C14 . 1.381(4) ?
    C13 C16 . 1.390(5) ?
    C14 C15 . 1.389(5) ?
    C14 H14A . 0.9300 ?
    C15 C18 . 1.379(5) ?
    C15 H15A . 0.9300 ?
    C16 C17 . 1.389(4) ?
    C16 H16A . 0.9300 ?
    C17 C18 . 1.386(5) ?
    C17 C19 . 1.467(5) ?
    C18 H18A . 0.9300 ?
    C20 C21 . 1.504(5) ?
    C20 H20A . 0.9700 ?
    C20 H20B . 0.9700 ?
    C21 C25 . 1.413(5) ?
    C21 C22 . 1.421(5) ?
    C22 C23 . 1.424(5) ?
    C22 H22A . 0.9800 ?
    C23 C24 . 1.414(6) ?
    C23 H23A . 0.9800 ?
    C24 C25 . 1.422(5) ?
    C24 H24A . 0.9800 ?
    C25 H25A . 0.9800 ?
    C26 C27 . 1.39(2) ?
    C26 C28 . 1.413(16) ?
    C26 H26A . 0.9800 ?
    C27 C30 . 1.42(2) ?
    C27 H27A . 0.9800 ?
    C28 C29 . 1.427(12) ?
    C28 H28A . 0.9800 ?
    C29 C30 . 1.445(13) ?
    C29 H29A . 0.9800 ?
    C30 H30A . 0.9800 ?
    C30' C27' . 1.38(2) ?
    C30' C29' . 1.46(3) ?
    C30' H30B . 0.9800 ?
    C28' C29' . 1.36(3) ?
    C28' C26' . 1.44(2) ?
    C28' H28B . 0.9800 ?
    C29' H29B . 0.9800 ?
    C27' C26' . 1.41(2) ?
    C27' H27B . 0.9800 ?
    C26' H26B . 0.9800 ?
loop_
    _geom_angle_atom_site_label_1
    _geom_angle_atom_site_label_2
    _geom_angle_atom_site_label_3
    _geom_angle_site_symmetry_1
    _geom_angle_site_symmetry_3
    _geom_angle
    _geom_angle_publ_flag
    C11 Fe1 C3 . . 121.64(17) ?
    C11 Fe1 C5 . . 107.88(16) ?
    C3 Fe1 C5 . . 40.47(18) ?
    C11 Fe1 C2 . . 157.84(17) ?
    C3 Fe1 C2 . . 40.87(18) ?
    C5 Fe1 C2 . . 67.80(19) ?
    C11 Fe1 C8 . . 41.26(13) ?
    C3 Fe1 C8 . . 108.53(17) ?
    C5 Fe1 C8 . . 125.84(18) ?
    C2 Fe1 C8 . . 122.32(16) ?
    C11 Fe1 C10 . . 40.91(13) ?
    C3 Fe1 C10 . . 156.7(2) ?
    C5 Fe1 C10 . . 121.13(18) ?
    C2 Fe1 C10 . . 160.30(18) ?
    C8 Fe1 C10 . . 68.72(14) ?
    C11 Fe1 C4 . . 124.03(16) ?
    C3 Fe1 C4 . . 67.56(19) ?
    C5 Fe1 C4 . . 39.56(17) ?
    C2 Fe1 C4 . . 67.42(17) ?
    C8 Fe1 C4 . . 161.55(17) ?
    C10 Fe1 C4 . . 107.32(16) ?
    C11 Fe1 C9 . . 68.95(14) ?
    C3 Fe1 C9 . . 125.8(2) ?
    C5 Fe1 C9 . . 162.9(2) ?
    C2 Fe1 C9 . . 108.41(17) ?
    C8 Fe1 C9 . . 40.83(14) ?
    C10 Fe1 C9 . . 68.23(15) ?
    C4 Fe1 C9 . . 156.12(18) ?
    C11 Fe1 C12 . . 68.45(14) ?
    C3 Fe1 C12 . . 162.1(2) ?
    C5 Fe1 C12 . . 155.6(2) ?
    C2 Fe1 C12 . . 124.69(19) ?
    C8 Fe1 C12 . . 68.31(15) ?
    C10 Fe1 C12 . . 40.26(14) ?
    C4 Fe1 C12 . . 121.09(18) ?
    C9 Fe1 C12 . . 40.39(14) ?
    C11 Fe1 C1 . . 160.25(16) ?
    C3 Fe1 C1 . . 67.90(18) ?
    C5 Fe1 C1 . . 67.10(18) ?
    C2 Fe1 C1 . . 40.09(16) ?
    C8 Fe1 C1 . . 157.14(16) ?
    C10 Fe1 C1 . . 123.77(16) ?
    C4 Fe1 C1 . . 39.99(16) ?
    C9 Fe1 C1 . . 121.56(17) ?
    C12 Fe1 C1 . . 107.73(17) ?
    C29' Fe2 C26 . . 66.4(9) ?
    C29' Fe2 C27 . . 50.0(10) ?
    C26 Fe2 C27 . . 40.4(6) ?
    C29' Fe2 C28' . . 39.6(7) ?
    C26 Fe2 C28' . . 53.2(7) ?
    C27 Fe2 C28' . . 68.0(9) ?
    C29' Fe2 C21 . . 143.7(9) ?
    C26 Fe2 C21 . . 124.8(6) ?
    C27 Fe2 C21 . . 161.4(7) ?
    C28' Fe2 C21 . . 114.6(7) ?
    C29' Fe2 C23 . . 138.0(9) ?
    C26 Fe2 C23 . . 124.2(5) ?
    C27 Fe2 C23 . . 108.3(7) ?
    C28' Fe2 C23 . . 176.3(6) ?
    C21 Fe2 C23 . . 68.94(15) ?
    C29' Fe2 C22 . . 175.1(8) ?
    C26 Fe2 C22 . . 109.9(5) ?
    C27 Fe2 C22 . . 125.1(6) ?
    C28' Fe2 C22 . . 141.2(9) ?
    C21 Fe2 C22 . . 40.83(14) ?
    C23 Fe2 C22 . . 40.91(15) ?
    C29' Fe2 C25 . . 116.2(8) ?
    C26 Fe2 C25 . . 159.7(7) ?
    C27 Fe2 C25 . . 157.2(7) ?
    C28' Fe2 C25 . . 114.6(7) ?
    C21 Fe2 C25 . . 40.58(14) ?
    C23 Fe2 C25 . . 68.70(17) ?
    C22 Fe2 C25 . . 68.37(16) ?
    C29' Fe2 C29 . . 24.4(7) ?
    C26 Fe2 C29 . . 67.8(5) ?
    C27 Fe2 C29 . . 68.1(7) ?
    C28' Fe2 C29 . . 20.8(7) ?
    C21 Fe2 C29 . . 121.4(4) ?
    C23 Fe2 C29 . . 158.4(5) ?
    C22 Fe2 C29 . . 158.4(5) ?
    C25 Fe2 C29 . . 105.9(4) ?
    C29' Fe2 C24 . . 113.9(8) ?
    C26 Fe2 C24 . . 159.0(7) ?
    C27 Fe2 C24 . . 122.2(7) ?
    C28' Fe2 C24 . . 140.9(9) ?
    C21 Fe2 C24 . . 68.48(15) ?
    C23 Fe2 C24 . . 40.58(17) ?
    C22 Fe2 C24 . . 68.27(17) ?
    C25 Fe2 C24 . . 40.79(14) ?
    C29 Fe2 C24 . . 121.9(4) ?
    C29' Fe2 C28 . . 56.4(7) ?
    C26 Fe2 C28 . . 40.8(4) ?
    C27 Fe2 C28 . . 68.9(7) ?
    C28' Fe2 C28 . . 20.1(7) ?
    C21 Fe2 C28 . . 107.0(4) ?
    C23 Fe2 C28 . . 159.7(5) ?
    C22 Fe2 C28 . . 123.2(4) ?
    C25 Fe2 C28 . . 122.0(5) ?
    C29 Fe2 C28 . . 40.8(3) ?
    C24 Fe2 C28 . . 158.2(6) ?
    C29' Fe2 C30' . . 42.1(10) ?
    C26 Fe2 C30' . . 51.6(8) ?
    C27 Fe2 C30' . . 12.8(10) ?
    C28' Fe2 C30' . . 68.3(11) ?
    C21 Fe2 C30' . . 173.5(10) ?
    C23 Fe2 C30' . . 108.0(10) ?
    C22 Fe2 C30' . . 133.3(10) ?
    C25 Fe2 C30' . . 144.5(8) ?
    C29 Fe2 C30' . . 63.5(9) ?
    C24 Fe2 C30' . . 113.3(7) ?
    C28 Fe2 C30' . . 73.8(9) ?
    N3 N1 N2 . . 105.9(3) ?
    N1 N2 C7 . . 106.2(3) ?
    N1 N3 N4 . . 114.0(3) ?
    N1 N3 C6 . . 122.9(3) ?
    N4 N3 C6 . . 123.1(3) ?
    N3 N4 C7 . . 101.7(3) ?
    C19 N5 N8 . . 108.9(3) ?
    C19 N5 C20 . . 130.5(3) ?
    N8 N5 C20 . . 120.4(3) ?
    C19 N6 N7 . . 105.9(3) ?
    N8 N7 N6 . . 111.1(3) ?
    N7 N8 N5 . . 106.3(3) ?
    C4 C1 C2 . . 107.9(4) ?
    C4 C1 Fe1 . . 69.8(2) ?
    C2 C1 Fe1 . . 69.4(2) ?
    C4 C1 H1B . . 126.1 ?
    C2 C1 H1B . . 126.1 ?
    Fe1 C1 H1B . . 126.1 ?
    C1 C2 C3 . . 107.7(4) ?
    C1 C2 Fe1 . . 70.5(2) ?
    C3 C2 Fe1 . . 69.2(2) ?
    C1 C2 H2B . . 126.1 ?
    C3 C2 H2B . . 126.1 ?
    Fe1 C2 H2B . . 126.1 ?
    C5 C3 C2 . . 107.0(4) ?
    C5 C3 Fe1 . . 69.9(3) ?
    C2 C3 Fe1 . . 69.9(3) ?
    C5 C3 H3A . . 126.5 ?
    C2 C3 H3A . . 126.5 ?
    Fe1 C3 H3A . . 126.5 ?
    C5 C4 C1 . . 108.5(4) ?
    C5 C4 Fe1 . . 69.6(2) ?
    C1 C4 Fe1 . . 70.2(2) ?
    C5 C4 H4B . . 125.8 ?
    C1 C4 H4B . . 125.8 ?
    Fe1 C4 H4B . . 125.8 ?
    C4 C5 C3 . . 108.9(4) ?
    C4 C5 Fe1 . . 70.8(3) ?
    C3 C5 Fe1 . . 69.6(3) ?
    C4 C5 H5A . . 125.6 ?
    C3 C5 H5A . . 125.6 ?
    Fe1 C5 H5A . . 125.6 ?
    N3 C6 C11 . . 111.9(3) ?
    N3 C6 H6A . . 109.2 ?
    C11 C6 H6A . . 109.2 ?
    N3 C6 H6B . . 109.2 ?
    C11 C6 H6B . . 109.2 ?
    H6A C6 H6B . . 107.9 ?
    N4 C7 N2 . . 112.2(3) ?
    N4 C7 C13 . . 124.0(3) ?
    N2 C7 C13 . . 123.8(3) ?
    C9 C8 C11 . . 107.6(3) ?
    C9 C8 Fe1 . . 69.9(2) ?
    C11 C8 Fe1 . . 68.85(19) ?
    C9 C8 H8A . . 126.2 ?
    C11 C8 H8A . . 126.2 ?
    Fe1 C8 H8A . . 126.2 ?
    C12 C9 C8 . . 107.9(3) ?
    C12 C9 Fe1 . . 69.9(2) ?
    C8 C9 Fe1 . . 69.3(2) ?
    C12 C9 H9A . . 126.0 ?
    C8 C9 H9A . . 126.0 ?
    Fe1 C9 H9A . . 126.0 ?
    C12 C10 C11 . . 108.3(3) ?
    C12 C10 Fe1 . . 70.3(2) ?
    C11 C10 Fe1 . . 69.01(19) ?
    C12 C10 H10A . . 125.8 ?
    C11 C10 H10A . . 125.8 ?
    Fe1 C10 H10A . . 125.8 ?
    C10 C11 C8 . . 107.6(3) ?
    C10 C11 C6 . . 126.1(3) ?
    C8 C11 C6 . . 126.3(3) ?
    C10 C11 Fe1 . . 70.1(2) ?
    C8 C11 Fe1 . . 69.89(19) ?
    C6 C11 Fe1 . . 124.2(2) ?
    C10 C12 C9 . . 108.6(3) ?
    C10 C12 Fe1 . . 69.5(2) ?
    C9 C12 Fe1 . . 69.7(2) ?
    C10 C12 H12A . . 125.7 ?
    C9 C12 H12A . . 125.7 ?
    Fe1 C12 H12A . . 125.7 ?
    C14 C13 C16 . . 119.3(3) ?
    C14 C13 C7 . . 121.1(3) ?
    C16 C13 C7 . . 119.6(3) ?
    C13 C14 C15 . . 120.7(4) ?
    C13 C14 H14A . . 119.6 ?
    C15 C14 H14A . . 119.6 ?
    C18 C15 C14 . . 119.6(4) ?
    C18 C15 H15A . . 120.2 ?
    C14 C15 H15A . . 120.2 ?
    C17 C16 C13 . . 120.4(3) ?
    C17 C16 H16A . . 119.8 ?
    C13 C16 H16A . . 119.8 ?
    C18 C17 C16 . . 119.6(4) ?
    C18 C17 C19 . . 119.6(3) ?
    C16 C17 C19 . . 120.8(3) ?
    C15 C18 C17 . . 120.4(4) ?
    C15 C18 H18A . . 119.8 ?
    C17 C18 H18A . . 119.8 ?
    N6 C19 N5 . . 107.9(4) ?
    N6 C19 C17 . . 125.7(4) ?
    N5 C19 C17 . . 126.4(3) ?
    N5 C20 C21 . . 112.7(3) ?
    N5 C20 H20A . . 109.1 ?
    C21 C20 H20A . . 109.1 ?
    N5 C20 H20B . . 109.1 ?
    C21 C20 H20B . . 109.1 ?
    H20A C20 H20B . . 107.8 ?
    C25 C21 C22 . . 107.9(3) ?
    C25 C21 C20 . . 128.5(4) ?
    C22 C21 C20 . . 123.6(3) ?
    C25 C21 Fe2 . . 69.9(2) ?
    C22 C21 Fe2 . . 69.6(2) ?
    C20 C21 Fe2 . . 127.8(3) ?
    C21 C22 C23 . . 108.2(4) ?
    C21 C22 Fe2 . . 69.5(2) ?
    C23 C22 Fe2 . . 69.5(2) ?
    C21 C22 H22A . . 125.9 ?
    C23 C22 H22A . . 125.9 ?
    Fe2 C22 H22A . . 125.9 ?
    C24 C23 C22 . . 107.5(4) ?
    C24 C23 Fe2 . . 69.9(2) ?
    C22 C23 Fe2 . . 69.6(2) ?
    C24 C23 H23A . . 126.2 ?
    C22 C23 H23A . . 126.2 ?
    Fe2 C23 H23A . . 126.2 ?
    C23 C24 C25 . . 108.4(4) ?
    C23 C24 Fe2 . . 69.5(2) ?
    C25 C24 Fe2 . . 69.6(2) ?
    C23 C24 H24A . . 125.8 ?
    C25 C24 H24A . . 125.8 ?
    Fe2 C24 H24A . . 125.8 ?
    C21 C25 C24 . . 108.0(4) ?
    C21 C25 Fe2 . . 69.6(2) ?
    C24 C25 Fe2 . . 69.7(2) ?
    C21 C25 H25A . . 126.0 ?
    C24 C25 H25A . . 126.0 ?
    Fe2 C25 H25A . . 126.0 ?
    C27 C26 C28 . . 110.2(12) ?
    C27 C26 Fe2 . . 70.1(9) ?
    C28 C26 Fe2 . . 71.3(7) ?
    C27 C26 H26A . . 124.9 ?
    C28 C26 H26A . . 124.9 ?
    Fe2 C26 H26A . . 124.9 ?
    C26 C27 C30 . . 109.5(15) ?
    C26 C27 Fe2 . . 69.5(9) ?
    C30 C27 Fe2 . . 71.8(9) ?
    C26 C27 H27A . . 125.2 ?
    C30 C27 H27A . . 125.2 ?
    Fe2 C27 H27A . . 125.2 ?
    C26 C28 C29 . . 105.3(10) ?
    C26 C28 Fe2 . . 67.9(7) ?
    C29 C28 Fe2 . . 69.2(6) ?
    C26 C28 H28A . . 127.3 ?
    C29 C28 H28A . . 127.3 ?
    Fe2 C28 H28A . . 127.3 ?
    C28 C29 C30 . . 109.9(11) ?
    C28 C29 Fe2 . . 70.0(6) ?
    C30 C29 Fe2 . . 70.4(6) ?
    C28 C29 H29A . . 125.0 ?
    C30 C29 H29A . . 125.0 ?
    Fe2 C29 H29A . . 125.0 ?
    C27 C30 C29 . . 105.0(12) ?
    C27 C30 Fe2 . . 67.6(9) ?
    C29 C30 Fe2 . . 68.4(6) ?
    C27 C30 H30A . . 127.5 ?
    C29 C30 H30A . . 127.5 ?
    Fe2 C30 H30A . . 127.5 ?
    C27' C30' C29' . . 106(2) ?
    C27' C30' Fe2 . . 72.2(14) ?
    C29' C30' Fe2 . . 66.7(13) ?
    C27' C30' H30B . . 127.0 ?
    C29' C30' H30B . . 127.0 ?
    Fe2 C30' H30B . . 127.0 ?
    C29' C28' C26' . . 109.1(16) ?
    C29' C28' Fe2 . . 69.5(12) ?
    C26' C28' Fe2 . . 72.9(11) ?
    C29' C28' H28B . . 125.5 ?
    C26' C28' H28B . . 125.5 ?
    Fe2 C28' H28B . . 125.5 ?
    C28' C29' C30' . . 108.7(18) ?
    C28' C29' Fe2 . . 71.0(12) ?
    C30' C29' Fe2 . . 71.3(14) ?
    C28' C29' H29B . . 125.6 ?
    C30' C29' H29B . . 125.6 ?
    Fe2 C29' H29B . . 125.6 ?
    C30' C27' C26' . . 111(2) ?
    C30' C27' Fe2 . . 69.2(14) ?
    C26' C27' Fe2 . . 70.5(11) ?
    C30' C27' H27B . . 124.7 ?
    C26' C27' H27B . . 124.7 ?
    Fe2 C27' H27B . . 124.7 ?
    C27' C26' C28' . . 105.6(16) ?
    C27' C26' Fe2 . . 70.2(11) ?
    C28' C26' Fe2 . . 66.4(11) ?
    C27' C26' H26B . . 127.2 ?
    C28' C26' H26B . . 127.2 ?
    Fe2 C26' H26B . . 127.2 ?
loop_
    _geom_hbond_atom_site_label_D
    _geom_hbond_atom_site_label_H
    _geom_hbond_atom_site_label_A
    _geom_hbond_site_symmetry_A
    _geom_hbond_distance_DH
    _geom_hbond_distance_HA
    _geom_hbond_distance_DA
    _geom_hbond_angle_DHA
    C20 H20B N2 2_566 0.97 2.49 3.391(5) 154
data_global
_journal_date_recd_electronic     2009-06-06
_journal_date_accepted     2009-06-12
_journal_name_full     'Acta Crystallographica, Section E'
_journal_year     2009
_journal_volume     65
_journal_issue      7
_journal_page_first     m788
_journal_page_last     m788
_journal_paper_category     QM
_journal_coeditor_code     RZ2333
_publ_contact_author_name     'Fang Chen'
_publ_contact_author_address
;
Ordered Matter Science Research Center, College of Chemistry and Chemical
Engineering, Southeast University,
Nanjing 210096, P. R. China
Chen
;
_publ_contact_author_email     'fangc2009@yahoo.cn'
_publ_contact_author_fax     '862552090626'
_publ_contact_author_phone     '862552090626'
_publ_section_title
;
2,2'-Bis(ferrocenylmethyl)-5,5'-(<i>m</i>-phenylene)di-2<i>H</i>-tetrazole
;
loop_
    _publ_author_name
    _publ_author_footnote
    _publ_author_address
    'Chen, Fang' .
;
Ordered Matter Science Research Center
College of Chemistry and Chemical Engineering
Southeast University
Nanjing 210096
People's Republic of China
;
