# Supplementary material for: 2,2′-Bis(ferrocenylmethyl)-5,5′-(m-phenyl­ene)di-2H-tetra­zole
Source: Acta Crystallogr Sect E Struct Rep Online. 2009 Jun 17;65(Pt 7):m788. doi: 10.1107/S1600536809022442 (PMC2969445; doi:10.1107/S1600536809022442)
Supplement: Supplementary file 2 [file e-65-0m788-Isup2.hkl]

# 
# h,k,l, Fc-squared, Fo-squared, sigma(Fo-squared) and status flag 
# 
data_I
_shelx_title ' 1 in P-1' 
_shelx_refln_list_code          4 
_shelx_F_calc_maximum      182.47 
_exptl_crystal_F_000       628.00 
_reflns_d_resolution_high  0.7703 
 
loop_ 
 _symmetry_equiv_pos_as_xyz 
 'x, y, z' 
 '-x, -y, -z' 
 
_cell_length_a    10.9665 
_cell_length_b    11.0860 
_cell_length_c    12.9410 
_cell_angle_alpha  74.982 
_cell_angle_beta   67.793 
_cell_angle_gamma  70.738 
 
_shelx_F_squared_multiplier     1.000 
 
loop_ 
 _refln_index_h 
 _refln_index_k 
 _refln_index_l 
 _refln_F_squared_calc 
 _refln_F_squared_meas 
 _refln_F_squared_sigma 
 _refln_observed_status 
   2   0   0      551.02      532.08     10.16 o 
   3   0   0        1.43       -0.38      8.66 o 
   4   0   0     1212.69     1086.04     36.48 o 
   5   0   0      196.09      265.96     18.04 o 
   6   0   0      717.28      739.99     30.51 o 
   7   0   0      255.18      239.27     24.52 o 
   8   0   0       36.27       26.98     12.36 o 
   9   0   0        1.92       10.15     11.03 o 
  10   0   0       19.37       11.39     21.14 o 
  11   0   0      197.30      184.27     33.81 o 
  12   0   0       35.03       36.88     25.18 o 
 -12   1   0       33.57       20.51     26.21 o 
 -11   1   0      219.75      322.49     41.65 o 
 -10   1   0        2.28       18.48     22.82 o 
  -9   1   0      474.66      472.21     41.84 o 
  -8   1   0       89.47       72.31     16.37 o 
  -7   1   0       71.69       68.14     18.39 o 
  -6   1   0       81.27       70.61     16.33 o 
  -5   1   0       82.96       82.95     15.34 o 
  -4   1   0     2442.11     2439.55     33.90 o 
  -3   1   0      191.98      213.40     11.14 o 
  -2   1   0     1861.40     1753.87     41.12 o 
  -1   1   0     3640.15     3709.08     25.07 o 
   2   1   0     3311.80     3571.65     53.18 o 
   3   1   0     3870.17     3929.40     65.92 o 
   4   1   0     4358.52     4599.08     89.83 o 
   5   1   0     5937.54     6237.96    141.82 o 
   6   1   0     1266.50     1231.99     95.30 o 
   7   1   0      514.06      503.06     54.18 o 
   8   1   0       87.99       81.30     21.87 o 
   9   1   0      482.91      492.36     31.37 o 
  10   1   0        0.23       12.42     16.67 o 
  11   1   0       16.59       17.23     22.44 o 
  12   1   0       66.53       59.02     28.52 o 
 -12   2   0       21.23       20.41     25.88 o 
 -11   2   0        3.86       30.85     25.28 o 
 -10   2   0      246.45      259.94     40.86 o 
  -9   2   0       66.03      103.49     31.42 o 
  -8   2   0        6.67      -10.42     23.15 o 
  -7   2   0       64.30       48.48     17.79 o 
  -6   2   0     1061.31     1110.14     37.15 o 
  -5   2   0       16.52       27.55      8.31 o 
  -4   2   0      385.13      365.74     13.91 o 
  -3   2   0       84.28       60.76     19.38 o 
  -2   2   0      250.06      259.84      7.67 o 
  -1   2   0     4196.18     4210.86     38.20 o 
   0   2   0      204.49      200.46     12.83 o 
   1   2   0     3620.79     4020.91     42.85 o 
   2   2   0     8151.01     8288.59     73.52 o 
   3   2   0     1656.14     1465.82     57.77 o 
   4   2   0      900.82      981.44     42.83 o 
   5   2   0     1393.49     1418.69     75.90 o 
   6   2   0      475.29      520.96     58.81 o 
   7   2   0     2740.32     2802.12    133.77 o 
   8   2   0      252.63      249.01     27.04 o 
   9   2   0       19.17       24.67     14.81 o 
  10   2   0       21.63       30.16     14.44 o 
  11   2   0       24.72       28.47     19.35 o 
  12   2   0       34.03       58.58     27.71 o 
  13   2   0        0.01        0.22     34.41 o 
 -11   3   0        2.38       72.26     32.83 o 
 -10   3   0      161.94      164.28     35.43 o 
  -9   3   0        0.17      -20.86     27.60 o 
  -8   3   0      321.91      349.48     62.57 o 
  -7   3   0        6.56        0.67     30.17 o 
  -6   3   0      126.50      161.66     39.26 o 
  -5   3   0       99.98       90.02      9.34 o 
  -4   3   0     4753.24     4912.84     87.21 o 
  -3   3   0     3097.45     3260.16     88.93 o 
  -2   3   0      385.69      383.05     14.95 o 
  -1   3   0       39.71       27.73      8.91 o 
   0   3   0      928.44      952.15     21.01 o 
   1   3   0      434.37      411.04     14.88 o 
   2   3   0     4900.36     4630.45     99.55 o 
   3   3   0     1184.46     1044.50     47.49 o 
   4   3   0      876.86      813.44     22.01 o 
   5   3   0     1548.14     1563.56     51.47 o 
   6   3   0     2487.68     2466.70     77.05 o 
   7   3   0      312.99      277.08     27.23 o 
   8   3   0       26.66       41.25     14.29 o 
   9   3   0       85.56      102.77     17.11 o 
  10   3   0      251.67      286.78     28.83 o 
  11   3   0        7.98       16.60     10.95 o 
  12   3   0        8.94       30.76     16.84 o 
  13   3   0        0.05       47.15     36.87 o 
 -11   4   0        3.37       -4.31     25.37 o 
 -10   4   0       33.40        8.71     38.66 o 
  -9   4   0      301.02      313.63     47.71 o 
  -8   4   0      194.67      223.56     76.53 o 
  -7   4   0       10.07       34.51     26.36 o 
  -6   4   0       94.24      164.74     49.94 o 
  -5   4   0     1434.36     1507.23     76.95 o 
  -4   4   0      117.79       87.90      8.80 o 
  -3   4   0     1716.96     1713.15     40.85 o 
  -2   4   0      151.29      156.98     17.88 o 
  -1   4   0       52.01       62.76      8.48 o 
   0   4   0      241.57      221.00     17.59 o 
   1   4   0     2170.96     2097.21     30.52 o 
   2   4   0     1316.71     1233.18     45.46 o 
   3   4   0       72.38       51.06     14.41 o 
   4   4   0      486.05      543.48     22.37 o 
   5   4   0     3230.45     3238.29     50.19 o 
   6   4   0     2923.64     3078.38     64.36 o 
   7   4   0        9.11        1.92     12.61 o 
   8   4   0     1179.39     1233.94     48.49 o 
   9   4   0      112.42       95.09     18.89 o 
  10   4   0        0.87       69.56     20.67 o 
  11   4   0        1.37       16.72     13.17 o 
  12   4   0      106.31       91.62     20.07 o 
  13   4   0       16.73       66.59     36.65 o 
 -10   5   0       15.91       29.58     29.31 o 
  -9   5   0        5.21       22.09     26.12 o 
  -8   5   0        4.92       19.59     26.02 o 
  -7   5   0      432.39      488.76     82.23 o 
  -6   5   0       13.43        5.67     22.76 o 
  -5   5   0       83.77       91.24     26.52 o 
  -4   5   0       68.44       58.76     20.43 o 
  -3   5   0     2311.34     2265.79     48.98 o 
  -2   5   0      590.21      637.47     25.32 o 
  -1   5   0       62.91       52.60     11.72 o 
   0   5   0     2058.84     2200.23     72.92 o 
   1   5   0     1834.42     1781.21     38.71 o 
   2   5   0        3.49       10.59      7.51 o 
   3   5   0       26.18       15.49      9.39 o 
   4   5   0     5125.45     5704.75     79.95 o 
   5   5   0      297.97      338.53     21.46 o 
   6   5   0      668.85      645.76     28.96 o 
   7   5   0       51.12       56.45     14.86 o 
   8   5   0        1.80       14.65     12.80 o 
   9   5   0       30.39       40.84     13.05 o 
  10   5   0      151.23      134.39     20.45 o 
  11   5   0       62.33       53.01     19.27 o 
  12   5   0        9.63       29.80     22.53 o 
  13   5   0       48.48       74.41     34.86 o 
 -10   6   0        0.90       -3.58     36.65 o 
  -9   6   0       73.54       68.64     32.77 o 
  -8   6   0        9.85       46.63     27.56 o 
  -7   6   0       89.68       72.18     28.08 o 
  -6   6   0       78.29       53.34     28.73 o 
  -5   6   0     1040.30     1138.18     54.54 o 
  -4   6   0      795.10      724.93     40.25 o 
  -3   6   0       43.57       33.27     15.64 o 
  -2   6   0     3344.93     3541.82     76.95 o 
  -1   6   0      404.65      385.62     22.10 o 
   0   6   0     2284.29     2533.96     68.52 o 
   1   6   0     1782.33     1813.26     44.53 o 
   2   6   0     4558.72     4659.73     71.67 o 
   3   6   0       68.70       60.23     11.15 o 
   4   6   0      101.82       97.13     13.86 o 
   5   6   0      488.00      492.17     27.15 o 
   6   6   0     1480.95     1459.34     76.47 o 
   7   6   0      125.75      158.83     18.97 o 
   8   6   0      477.46      435.36     42.59 o 
   9   6   0      541.56      550.51     35.50 o 
  10   6   0       57.03       59.26     15.34 o 
  11   6   0        2.51       -3.51     14.24 o 
  12   6   0       66.98       55.97     22.12 o 
  -9   7   0       34.52       -9.62     27.41 o 
  -8   7   0        1.01       32.90     26.46 o 
  -7   7   0        8.70       28.27     24.81 o 
  -6   7   0       70.66       61.69     28.27 o 
  -5   7   0       96.35      138.78     34.45 o 
  -4   7   0        7.40        5.14     26.37 o 
  -3   7   0        4.58       35.44     14.99 o 
  -2   7   0     1032.42     1042.18     45.14 o 
  -1   7   0       16.94       27.83     12.09 o 
   0   7   0      851.39      880.85     38.79 o 
   1   7   0       55.31       43.29     13.14 o 
   2   7   0      817.99      841.52     47.45 o 
   3   7   0       15.68       15.89     11.48 o 
   4   7   0      679.55      740.95     29.49 o 
   5   7   0      549.49      569.38     26.43 o 
   6   7   0        3.03       -6.37     13.08 o 
   7   7   0      147.08      165.01     20.56 o 
   8   7   0      205.00      199.48     21.23 o 
   9   7   0       40.11       47.47     15.52 o 
  10   7   0        1.15       32.47     14.55 o 
  11   7   0      327.67      326.91     34.55 o 
  12   7   0      101.34       78.79     25.39 o 
  -8   8   0        7.09       36.68     28.13 o 
  -7   8   0       29.06       57.84     65.69 o 
  -6   8   0       43.80       63.49     31.05 o 
  -5   8   0        0.13       28.89     23.43 o 
  -4   8   0      196.86      205.35     40.89 o 
  -3   8   0       22.03       27.42     12.30 o 
  -2   8   0       62.28       59.20     16.11 o 
  -1   8   0      265.69      238.06     26.19 o 
   0   8   0      517.52      530.48     39.79 o 
   1   8   0      150.83      154.56     20.16 o 
   2   8   0      121.45      155.81     18.15 o 
   3   8   0     1278.34     1250.88     59.04 o 
   4   8   0       56.22       70.47     15.65 o 
   5   8   0       61.13       53.79     12.66 o 
   6   8   0      138.65      131.04     18.77 o 
   7   8   0      394.90      394.99     24.66 o 
   8   8   0       42.08       47.88     14.52 o 
   9   8   0      141.81      147.82     19.96 o 
  10   8   0       70.18       63.85     30.11 o 
  11   8   0       16.93       42.46     37.09 o 
  12   8   0        2.73      -23.46     34.41 o 
  -7   9   0        4.40       36.71     30.28 o 
  -6   9   0       86.44       94.66     35.75 o 
  -5   9   0       50.79       37.67     26.47 o 
  -4   9   0       19.21       22.72     42.34 o 
  -3   9   0       71.20       53.48     21.20 o 
  -2   9   0      270.02      328.56     33.57 o 
  -1   9   0       83.22       36.03     10.71 o 
   0   9   0       28.72       35.27     13.06 o 
   1   9   0      425.21      439.63     42.95 o 
   2   9   0        2.91        7.88      7.94 o 
   3   9   0       25.31       41.21     24.35 o 
   4   9   0       19.47       21.30     11.22 o 
   5   9   0      328.69      355.23     29.64 o 
   6   9   0      299.10      243.29     24.71 o 
   7   9   0       76.26      112.62     18.83 o 
   8   9   0       98.40       86.48     29.18 o 
   9   9   0      109.08      124.40     19.77 o 
  10   9   0      104.80       59.86     21.72 o 
  11   9   0       37.18       12.96     37.32 o 
  -6  10   0       18.24        9.64     25.38 o 
  -5  10   0        2.86      -10.95     28.38 o 
  -4  10   0       42.60       51.94     21.12 o 
  -3  10   0      376.00      342.50     50.16 o 
  -2  10   0        0.05       -7.82     23.24 o 
  -1  10   0        2.71       -2.59     12.72 o 
   0  10   0      108.20      111.69     18.90 o 
   1  10   0      969.46      996.32     85.94 o 
   2  10   0        1.81       13.70     22.16 o 
   3  10   0      617.10      632.92     51.80 o 
   4  10   0      100.38       73.13     21.87 o 
   5  10   0      161.74      177.06     22.24 o 
   6  10   0        5.74       19.24     11.62 o 
   7  10   0      231.28      253.32     41.21 o 
   8  10   0      196.13      206.25     55.64 o 
   9  10   0       51.72       37.91     23.02 o 
  10  10   0       69.91      112.62     46.70 o 
  11  10   0        0.60       -7.60     40.67 o 
  -5  11   0       34.57       16.98     26.59 o 
  -4  11   0        8.03       35.27     20.26 o 
  -3  11   0       26.97       26.46     20.45 o 
  -2  11   0       10.28       24.81     23.46 o 
  -1  11   0      345.63      306.26     47.38 o 
   0  11   0        8.63       14.79     12.44 o 
   1  11   0        0.83        9.42     12.63 o 
   2  11   0      159.61      151.21     24.62 o 
   3  11   0       14.65       26.53     14.57 o 
   4  11   0        8.99       25.40     45.03 o 
   5  11   0       76.12       69.49     20.79 o 
   6  11   0      406.14      526.64    147.14 o 
   7  11   0        5.12       16.00     14.24 o 
   8  11   0        6.45        4.20     20.33 o 
   9  11   0       13.96       -4.92     43.13 o 
  10  11   0       22.97       58.10     42.46 o 
  -3  12   0       61.57      107.48     65.47 o 
  -2  12   0       42.18       40.22     42.90 o 
  -1  12   0        1.38       38.66     36.87 o 
   0  12   0       55.14      110.83     42.68 o 
   1  12   0       27.13       23.32     20.12 o 
   2  12   0      254.68      282.68     39.72 o 
   3  12   0        0.86       21.24     16.44 o 
   4  12   0      472.36      526.45     62.12 o 
   5  12   0        2.24        1.20     20.77 o 
   6  12   0       53.63       51.51     43.01 o 
   7  12   0       29.47       18.75     15.25 o 
   8  12   0      111.56      150.16     52.29 o 
   9  12   0        3.25      -38.21     38.21 o 
  -1  13   0       21.31       24.13     40.67 o 
   1  13   0        8.92       12.29     23.69 o 
   2  13   0       37.28       21.72     52.96 o 
   3  13   0       57.68       16.09     20.92 o 
   4  13   0       74.38       46.95     26.81 o 
   5  13   0        7.20        6.54     15.75 o 
   6  13   0       49.11       44.88     21.95 o 
   7  13   0       35.13       -6.93     37.99 o 
  -6 -13   1        0.92      -27.48     34.19 o 
  -5 -13   1        6.73        9.95     25.14 o 
  -4 -13   1        0.04       35.73     33.07 o 
  -3 -13   1       60.63       64.80     23.27 o 
  -2 -13   1       23.48       12.97     17.34 o 
  -1 -13   1       59.22      104.58     45.81 o 
  -8 -12   1        3.56       24.36     38.43 o 
  -7 -12   1        5.69       41.56     36.65 o 
  -6 -12   1       50.62       46.17     16.27 o 
  -5 -12   1       99.61       89.09     17.13 o 
  -4 -12   1       12.14       26.27     19.20 o 
  -3 -12   1       70.56       71.50     20.82 o 
  -2 -12   1      120.67      135.40     27.16 o 
  -1 -12   1       63.31       81.78     27.56 o 
   0 -12   1        0.08       10.21     10.01 o 
   1 -12   1       23.47       25.16     62.90 o 
   2 -12   1      125.27      109.60     74.74 o 
   3 -12   1        0.38       64.80     45.58 o 
  -8 -11   1       21.86       36.65     43.80 o 
  -7 -11   1      147.19       48.27     14.08 o 
  -6 -11   1      227.75      238.11     41.85 o 
  -5 -11   1       20.29       13.99     25.03 o 
  -4 -11   1       61.12       60.14     15.38 o 
  -3 -11   1      215.27      164.06     23.10 o 
  -2 -11   1      620.76      659.55     67.66 o 
  -1 -11   1        3.72       13.73      8.49 o 
   0 -11   1      265.93      224.38     26.01 o 
   1 -11   1        6.01       10.54      9.73 o 
   2 -11   1        5.68        8.49     11.67 o 
   3 -11   1       18.74       20.86     14.86 o 
   4 -11   1       62.88       65.41     26.59 o 
 -10 -10   1        0.82       -1.56     35.98 o 
  -9 -10   1        9.13       73.07     52.73 o 
  -8 -10   1      155.22       64.13     24.80 o 
  -7 -10   1       12.65       21.99     10.63 o 
  -6 -10   1       37.98       31.80     21.26 o 
  -5 -10   1      100.12       85.80     14.61 o 
  -4 -10   1      990.14     1088.43     45.25 o 
  -3 -10   1       30.59       34.51     12.93 o 
  -2 -10   1       10.87       26.22     13.55 o 
  -1 -10   1      141.98      137.81     19.66 o 
   0 -10   1      186.38      199.99     24.71 o 
   1 -10   1       70.46       67.07     22.75 o 
   2 -10   1       30.75       24.39     15.66 o 
   3 -10   1      108.60      110.34     46.14 o 
   4 -10   1       34.01       26.57      8.94 o 
   5 -10   1       71.95       92.39     23.16 o 
   6 -10   1        2.44       28.29     24.02 o 
 -11  -9   1        6.09       13.63     36.87 o 
 -10  -9   1        4.38       -9.83     37.76 o 
  -9  -9   1       21.26       11.13     17.77 o 
  -8  -9   1       61.66       30.86     14.40 o 
  -7  -9   1       90.48       88.84     17.40 o 
  -6  -9   1      331.28      327.32     30.01 o 
  -5  -9   1      227.58      179.95     34.09 o 
  -4  -9   1        1.18       12.31     11.22 o 
  -3  -9   1       37.78       28.65     10.77 o 
  -2  -9   1      599.09      568.44     33.11 o 
  -1  -9   1        9.37       13.00      8.87 o 
   0  -9   1       23.39       28.39      9.68 o 
   1  -9   1      966.53     1047.14     56.47 o 
   2  -9   1       19.15       26.12     14.07 o 
   3  -9   1       62.04       82.41     27.25 o 
   4  -9   1        5.47        6.33     20.22 o 
   5  -9   1      214.06      222.16     35.70 o 
   6  -9   1        0.07       14.52     31.73 o 
   7  -9   1        7.28       22.33     32.41 o 
 -11  -8   1       15.10      -13.17     19.91 o 
 -10  -8   1      243.20      236.53     33.08 o 
  -9  -8   1        7.48       30.34     16.76 o 
  -8  -8   1       94.81       98.40     18.84 o 
  -7  -8   1      217.51      219.36     23.20 o 
  -6  -8   1      135.37      138.84     16.38 o 
  -5  -8   1       41.18       40.48     14.56 o 
  -4  -8   1       53.92       36.35     12.99 o 
  -3  -8   1      237.14      248.91     21.60 o 
  -2  -8   1      538.53      481.23     40.89 o 
  -1  -8   1      411.74      399.05     34.49 o 
   0  -8   1      347.88      340.90     32.26 o 
   1  -8   1      110.40      117.15     17.23 o 
   2  -8   1      159.63      214.17     24.75 o 
   3  -8   1     1166.01     1170.26     94.80 o 
   4  -8   1      193.99      186.47     30.28 o 
   5  -8   1        3.32       15.00     23.97 o 
   6  -8   1       72.48      104.40     32.82 o 
   7  -8   1       97.39       94.31     44.91 o 
   8  -8   1       35.22       48.12     27.76 o 
 -12  -7   1       57.79       38.66     33.63 o 
 -11  -7   1       74.62       40.96     46.48 o 
 -10  -7   1       27.75       37.05     17.84 o 
  -9  -7   1      182.43      189.81     22.25 o 
  -8  -7   1      539.68      570.87     34.28 o 
  -7  -7   1      154.86      137.20     17.21 o 
  -6  -7   1      150.86      150.38     20.49 o 
  -5  -7   1      619.18      641.43     31.68 o 
  -4  -7   1      329.38      316.48     25.79 o 
  -3  -7   1       15.17       18.60     12.08 o 
  -2  -7   1        0.15       13.06      8.96 o 
  -1  -7   1     2407.40     2496.19     55.44 o 
   0  -7   1       13.24       25.97      8.04 o 
   1  -7   1      129.96      114.30     18.46 o 
   2  -7   1      193.29      188.14     19.07 o 
   3  -7   1      204.46      203.02     17.79 o 
   4  -7   1      146.68      100.67     27.73 o 
   5  -7   1       83.63      152.62     47.15 o 
   6  -7   1      134.59      228.41     69.61 o 
   7  -7   1       14.17       25.44     25.34 o 
   8  -7   1       30.10       42.40     26.02 o 
   9  -7   1        3.42        6.36     26.21 o 
 -12  -6   1       61.27       18.83     22.20 o 
 -11  -6   1        0.17       -6.05     20.42 o 
 -10  -6   1       41.31       38.45     17.43 o 
  -9  -6   1       44.37       48.60     18.78 o 
  -8  -6   1      115.03      130.10     20.74 o 
  -7  -6   1      208.83      215.96     19.38 o 
  -6  -6   1        0.47       -2.97     10.81 o 
  -5  -6   1      238.12      197.33     33.52 o 
  -4  -6   1      566.93      608.77     29.10 o 
  -3  -6   1     4192.41     4262.37    125.40 o 
  -2  -6   1      846.65      783.90     75.15 o 
  -1  -6   1       23.97       26.35     11.39 o 
   0  -6   1      750.17      725.04     36.15 o 
   1  -6   1     1077.59     1028.15     34.83 o 
   2  -6   1        1.20       18.28     10.42 o 
   3  -6   1      168.93      167.57     15.50 o 
   4  -6   1      635.60      622.54     49.61 o 
   5  -6   1        3.58       28.62     23.38 o 
   6  -6   1      178.11      191.90     60.22 o 
   7  -6   1      274.18      276.45     36.68 o 
   8  -6   1      164.38      161.16     35.37 o 
   9  -6   1        3.28       19.07     26.62 o 
  10  -6   1       17.90       42.90     85.36 o 
 -12  -5   1       43.84       25.56     29.16 o 
 -11  -5   1      192.32      157.53     44.24 o 
 -10  -5   1       32.25       37.55     12.32 o 
  -9  -5   1       46.32       88.74     17.74 o 
  -8  -5   1      436.18      446.56     30.66 o 
  -7  -5   1     1509.25     1594.57     42.50 o 
  -6  -5   1      144.07      149.78     16.33 o 
  -5  -5   1     1097.15     1095.87     57.23 o 
  -4  -5   1     1365.16     1236.73     40.90 o 
  -3  -5   1       56.72       21.48     10.90 o 
  -2  -5   1      283.25      270.64     39.42 o 
  -1  -5   1     1351.55     1429.83     42.83 o 
   0  -5   1     2949.62     3015.50     55.41 o 
   1  -5   1      203.18      207.51     17.75 o 
   2  -5   1     1774.61     1773.90    114.41 o 
   3  -5   1       88.71       75.99     10.08 o 
   4  -5   1      773.93      797.05     54.75 o 
   5  -5   1       48.75       31.32     24.80 o 
   6  -5   1      331.31      314.01     34.41 o 
   7  -5   1       33.50       58.67     27.40 o 
   8  -5   1        5.48       25.96     26.15 o 
   9  -5   1      130.88      145.05     65.58 o 
  10  -5   1       17.70       47.86     29.76 o 
 -12  -4   1        0.79       49.81     21.90 o 
 -11  -4   1        5.06       11.72     16.46 o 
 -10  -4   1        7.78       22.64     18.82 o 
  -9  -4   1      156.13      175.63     22.59 o 
  -8  -4   1        3.12       -4.74     13.27 o 
  -7  -4   1      309.30      308.11     26.48 o 
  -6  -4   1      934.75      865.95     37.73 o 
  -5  -4   1      893.22      883.81     42.46 o 
  -4  -4   1     1598.83     1777.62     46.73 o 
  -3  -4   1      168.58      155.90     15.55 o 
  -2  -4   1     5249.03     5556.18     68.31 o 
  -1  -4   1      189.64      204.98     28.98 o 
   0  -4   1     1213.54     1262.70     31.66 o 
   1  -4   1      193.29      206.49     18.48 o 
   2  -4   1    10078.67    11111.25     70.54 o 
   3  -4   1      180.93      173.67     11.23 o 
   4  -4   1      592.45      571.92     83.12 o 
   5  -4   1     2117.08     2233.37     71.26 o 
   6  -4   1       25.77       38.99     25.12 o 
   7  -4   1       11.59       47.58     26.26 o 
   8  -4   1       87.93       91.93     43.01 o 
   9  -4   1      303.91      333.17     53.63 o 
  10  -4   1        0.79       21.90     36.65 o 
  11  -4   1       28.35       26.51     28.09 o 
 -12  -3   1        0.03       18.47     11.43 o 
 -11  -3   1       49.93       56.39     18.82 o 
 -10  -3   1      195.22      181.71     24.58 o 
  -9  -3   1        2.06       -2.15     11.07 o 
  -8  -3   1      271.84      254.01     24.78 o 
  -7  -3   1      101.14      108.00     19.21 o 
  -6  -3   1     2007.18     2034.96     92.96 o 
  -5  -3   1     1757.53     1846.10     36.92 o 
  -4  -3   1     2074.50     2192.19     66.60 o 
  -3  -3   1       36.83       32.06      7.49 o 
  -2  -3   1       74.21       79.01      8.16 o 
  -1  -3   1     1098.84      974.22     49.09 o 
   0  -3   1      192.09      232.82     18.05 o 
   1  -3   1      834.87      839.34     18.80 o 
   2  -3   1      830.74      909.78     20.91 o 
   3  -3   1      248.00      158.35     24.58 o 
   4  -3   1     1093.38     1168.61     48.88 o 
   5  -3   1        6.26      -19.40     19.40 o 
   6  -3   1      403.09      443.28     38.77 o 
   7  -3   1     1388.07     1474.11     86.48 o 
   8  -3   1       32.99       11.87     30.17 o 
   9  -3   1       40.25       42.48     26.75 o 
  10  -3   1       16.63       18.12     25.50 o 
  11  -3   1        5.89       42.47     27.09 o 
 -12  -2   1      105.00       82.23     42.01 o 
 -11  -2   1        1.73       10.52     16.38 o 
 -10  -2   1       46.85       51.00     14.72 o 
  -9  -2   1        0.42        0.28     15.23 o 
  -8  -2   1      465.08      501.66     39.72 o 
  -7  -2   1        2.59        5.74     18.26 o 
  -6  -2   1      651.89      636.49     31.12 o 
  -5  -2   1     1379.21     1390.62     61.71 o 
  -4  -2   1      363.14      324.82     19.63 o 
  -3  -2   1     2679.84     2802.53     53.93 o 
  -2  -2   1      120.96      114.10      9.04 o 
  -1  -2   1    12027.34    12147.50    116.42 o 
   0  -2   1     6759.79     6737.42     63.96 o 
   1  -2   1     1325.89     1340.74     23.54 o 
   2  -2   1     1273.32     1237.28     18.81 o 
   3  -2   1     1446.81     1412.88     56.31 o 
   4  -2   1      286.31      276.51     12.07 o 
   5  -2   1     3393.33     3433.18     62.16 o 
   6  -2   1      522.83      459.22     21.71 o 
   7  -2   1       28.59       30.53     27.98 o 
   8  -2   1        5.60       33.31     26.56 o 
   9  -2   1      258.70      340.49     38.55 o 
  10  -2   1      106.88      120.52     32.51 o 
  11  -2   1        0.83       29.38     26.34 o 
  12  -2   1       60.12       62.56     36.65 o 
 -12  -1   1       15.73      129.60     61.45 o 
 -11  -1   1       19.86       31.74     28.15 o 
 -10  -1   1      525.06      599.42     74.24 o 
  -9  -1   1       15.10       11.50     10.18 o 
  -8  -1   1      246.48      211.01     26.75 o 
  -7  -1   1        0.80        5.24     29.41 o 
  -6  -1   1     1888.12     1854.37     73.20 o 
  -5  -1   1      435.50      377.27     27.00 o 
  -4  -1   1       32.33       44.26      9.53 o 
  -3  -1   1      257.99      219.39     13.62 o 
  -2  -1   1     6356.51     6582.17     56.78 o 
  -1  -1   1     3925.60     3578.47     81.00 o 
   0  -1   1     1284.60     1229.69     14.92 o 
   3  -1   1      851.43      862.52     36.87 o 
   4  -1   1     1609.30     1567.23     33.75 o 
   5  -1   1      528.46      539.91     21.41 o 
   6  -1   1      200.41      163.96     20.58 o 
   7  -1   1      125.71      125.05     18.51 o 
   8  -1   1      277.90      286.72     28.43 o 
   9  -1   1       68.28       48.17     30.84 o 
  10  -1   1       30.87       46.90     24.91 o 
  11  -1   1        2.25        1.99     25.51 o 
  12  -1   1        2.09        9.21     25.41 o 
 -12   0   1       36.98       44.59     27.90 o 
 -11   0   1       30.97       -7.44     22.38 o 
 -10   0   1      150.64      135.53     23.40 o 
  -9   0   1        9.16       12.12     13.97 o 
  -8   0   1      228.16      238.07     30.01 o 
  -7   0   1     1005.69     1022.68    111.67 o 
  -6   0   1      533.99      545.74     30.55 o 
  -5   0   1     1072.32     1082.74     32.38 o 
  -4   0   1      155.25      164.93     11.95 o 
  -3   0   1     1483.79     1467.81     28.79 o 
  -2   0   1     1097.35     1130.61     25.08 o 
  -1   0   1    10029.46    10042.59     96.53 o 
   2   0   1     9270.81     9801.14     64.59 o 
   3   0   1      436.60      475.82     20.26 o 
   4   0   1      456.88      435.94     27.59 o 
   5   0   1      446.83      493.07     24.20 o 
   6   0   1     2726.13     2729.88     56.89 o 
   7   0   1       52.03       59.12      9.29 o 
   8   0   1       39.47       42.38     12.08 o 
   9   0   1       16.86       10.59      8.03 o 
  10   0   1      748.84      648.32    121.67 o 
  11   0   1       51.15       71.58     28.76 o 
  12   0   1        7.71        0.86     24.37 o 
 -12   1   1       20.69      -17.88     41.12 o 
 -11   1   1        0.11       20.81     23.59 o 
 -10   1   1        7.60       28.54     25.28 o 
  -9   1   1      184.04      215.39     30.33 o 
  -8   1   1        8.23        2.36     28.95 o 
  -7   1   1      127.55      103.02     18.73 o 
  -6   1   1      124.05      138.12     19.51 o 
  -5   1   1     3355.16     3284.22    136.11 o 
  -4   1   1      476.75      504.91     21.90 o 
  -3   1   1     1201.37     1106.27     28.62 o 
  -2   1   1     2666.43     2561.97     73.87 o 
  -1   1   1     6247.96     5643.90     92.37 o 
   2   1   1    19529.21    20020.82    165.13 o 
   3   1   1      975.67     1014.76     26.11 o 
   4   1   1     1871.97     1886.12     39.01 o 
   5   1   1      100.54       96.56     12.73 o 
   6   1   1     1015.68      960.64     42.92 o 
   7   1   1      274.38      309.55     33.36 o 
   8   1   1      324.55      321.00     30.60 o 
   9   1   1      433.51      442.17     34.56 o 
  10   1   1      117.34      132.50     17.50 o 
  11   1   1      139.52      165.34     55.08 o 
  12   1   1       25.65       35.59     24.57 o 
  13   1   1       25.94       -0.23     25.18 o 
 -11   2   1        2.36       19.36     23.89 o 
 -10   2   1        2.52        4.63     24.63 o 
  -9   2   1      110.57      168.14     32.62 o 
  -8   2   1        4.99       11.61      8.75 o 
  -7   2   1      456.98      477.95     42.87 o 
  -6   2   1      251.91      204.76     26.92 o 
  -5   2   1       66.58       49.86     14.00 o 
  -4   2   1     2253.74     2385.04     39.80 o 
  -3   2   1     1766.90     1675.09     45.01 o 
  -2   2   1     1921.08     1871.42     54.09 o 
  -1   2   1     6300.17     6850.78     65.46 o 
   0   2   1    33296.18    34797.63    207.48 o 
   1   2   1     2544.33     2680.40     22.99 o 
   2   2   1      510.00      595.31     10.19 o 
   3   2   1       74.12       56.78     11.24 o 
   4   2   1     2289.25     2191.17     39.25 o 
   5   2   1      394.44      375.13     22.92 o 
   6   2   1      141.24      129.07     16.23 o 
   7   2   1     1486.03     1493.75     46.11 o 
   8   2   1      477.18      484.03     31.16 o 
   9   2   1        0.01        3.10     12.91 o 
  10   2   1        0.88        0.47     13.67 o 
  11   2   1      465.20      398.72     39.10 o 
  12   2   1        2.12       -8.28     21.09 o 
  13   2   1        0.14       26.10     24.08 o 
 -11   3   1       15.59       30.64     27.93 o 
 -10   3   1       35.22       64.16     30.89 o 
  -9   3   1      180.88      191.05     40.44 o 
  -8   3   1      448.20      481.99     62.12 o 
  -7   3   1       17.30       31.43     12.34 o 
  -6   3   1        3.52        9.02      8.68 o 
  -5   3   1      222.10      232.26     16.39 o 
  -4   3   1     1912.16     1932.84     43.59 o 
  -3   3   1       62.66       68.89     10.54 o 
  -2   3   1      611.54      569.67     19.35 o 
  -1   3   1        5.16        6.63      7.47 o 
   0   3   1       42.62       27.97      8.47 o 
   1   3   1       29.03       28.53      7.60 o 
   2   3   1     1459.27     1269.39     20.60 o 
   3   3   1     2684.29     2686.98     41.02 o 
   4   3   1     1983.38     2047.14     53.38 o 
   5   3   1      265.94      229.47     18.59 o 
   6   3   1      508.06      449.70     25.87 o 
   7   3   1     1570.26     1610.45     51.31 o 
   8   3   1       96.61       85.21     14.95 o 
   9   3   1      344.00      409.48     32.79 o 
  10   3   1        5.42        2.21     13.77 o 
  11   3   1        1.64       10.71     14.29 o 
  12   3   1       24.03       30.88     15.12 o 
  13   3   1       18.49       29.00     23.30 o 
 -10   4   1       61.52       32.16     54.63 o 
  -9   4   1      101.47      136.17     33.61 o 
  -8   4   1       24.58       13.65     23.10 o 
  -7   4   1        0.01       90.00     33.07 o 
  -6   4   1      151.08      160.55     14.75 o 
  -5   4   1       81.72       76.65     17.07 o 
  -4   4   1       43.36       15.71     11.08 o 
  -3   4   1      517.99      522.76     19.19 o 
  -2   4   1      833.10      874.91     27.77 o 
  -1   4   1       58.72       62.36     10.50 o 
   0   4   1      763.29      747.47     22.08 o 
   1   4   1     3045.47     3075.97     51.86 o 
   2   4   1     1403.63     1414.73     38.93 o 
   3   4   1      796.12      709.59     19.86 o 
   4   4   1     1048.10     1012.86     33.03 o 
   5   4   1     2621.44     2707.41     56.42 o 
   6   4   1     4164.44     4629.40     84.70 o 
   7   4   1     3639.88     3798.90    145.47 o 
   8   4   1      105.92       95.70     17.29 o 
   9   4   1        0.68       -3.24     14.29 o 
  10   4   1        9.92       18.14     15.47 o 
  11   4   1       92.72      104.48     17.37 o 
  12   4   1       77.89       65.83     34.27 o 
  13   4   1       11.23       -3.13     29.94 o 
 -10   5   1       36.73       24.86     25.85 o 
  -9   5   1        4.57       45.29     25.52 o 
  -8   5   1      235.60      221.17     36.45 o 
  -7   5   1        4.78        4.47     24.29 o 
  -6   5   1      430.50      435.37     37.30 o 
  -5   5   1      232.84      211.56     23.77 o 
  -4   5   1     1158.84     1235.28     99.64 o 
  -3   5   1     1618.17     1719.17     36.82 o 
  -2   5   1        9.46       19.31      8.10 o 
  -1   5   1     1206.75     1235.92     35.10 o 
   0   5   1      237.93      226.97     15.63 o 
   1   5   1      439.42      437.76     16.46 o 
   2   5   1       35.65       30.02      6.51 o 
   3   5   1     5385.41     5429.87     81.45 o 
   4   5   1      342.55      334.16     15.54 o 
   5   5   1     1161.59     1215.73     47.54 o 
   6   5   1      521.33      526.48     24.27 o 
   7   5   1     1570.61     1588.85     61.14 o 
   8   5   1      182.52      198.49     21.82 o 
   9   5   1      291.27      257.49     24.88 o 
  10   5   1       59.52       74.51     18.40 o 
  11   5   1        0.97       17.14     15.09 o 
  12   5   1        6.46       36.40     16.68 o 
  13   5   1       16.41      -15.64     28.83 o 
  -9   6   1       59.92       73.44     29.35 o 
  -8   6   1       78.99       72.12     27.13 o 
  -7   6   1       13.56       53.38     26.26 o 
  -6   6   1       72.67       62.44     23.45 o 
  -5   6   1       17.86       31.99     24.47 o 
  -4   6   1       43.34       52.43     12.87 o 
  -3   6   1      393.72      413.20     28.12 o 
  -2   6   1       21.93       17.93     10.31 o 
  -1   6   1     2003.29     2058.09     84.91 o 
   0   6   1      684.62      794.27     28.11 o 
   1   6   1      709.46      722.22     25.27 o 
   2   6   1     1802.53     1880.99     42.30 o 
   3   6   1      840.68      811.02     35.00 o 
   4   6   1      428.84      431.81     19.16 o 
   5   6   1     2716.26     2746.07     84.30 o 
   6   6   1     1694.56     1808.98     45.37 o 
   7   6   1       41.29       57.34     18.24 o 
   8   6   1      353.52      333.25     23.52 o 
   9   6   1      131.26      159.98     21.40 o 
  10   6   1        5.76       34.01     15.86 o 
  11   6   1       19.67       16.42     17.78 o 
  12   6   1      230.00      231.93     32.81 o 
  13   6   1       92.06       30.17     31.51 o 
  -9   7   1       11.47       11.51     26.58 o 
  -8   7   1        3.35        7.49     26.86 o 
  -7   7   1      225.69      259.68     71.95 o 
  -6   7   1       41.04       30.14     24.48 o 
  -5   7   1      147.68      153.56     35.00 o 
  -4   7   1        4.79       -4.05     23.69 o 
  -3   7   1     1267.55     1256.46     36.25 o 
  -2   7   1      131.34      132.95     18.81 o 
  -1   7   1      110.18      117.99     17.22 o 
   0   7   1      214.42      184.68     19.69 o 
   1   7   1      787.09      725.73     24.41 o 
   2   7   1      240.75      248.32     26.36 o 
   3   7   1      191.19      162.92     15.95 o 
   4   7   1     2089.19     2022.98     46.05 o 
   5   7   1        0.63        4.42     12.63 o 
   6   7   1      170.23      160.80     16.45 o 
   7   7   1       76.44       55.78     15.39 o 
   8   7   1      226.84      249.96     22.17 o 
   9   7   1      266.30      253.68     21.84 o 
  10   7   1      125.67      137.56     21.28 o 
  11   7   1      250.74      235.23     39.91 o 
  12   7   1        4.12       19.94     16.02 o 
  13   7   1        2.52      -28.15     28.15 o 
  -8   8   1        5.04       26.36     27.32 o 
  -7   8   1      116.19      164.29     39.33 o 
  -6   8   1        9.10        0.84     22.53 o 
  -5   8   1      271.01      306.37     36.71 o 
  -4   8   1      517.66      495.30     37.78 o 
  -3   8   1       20.79       10.93     10.00 o 
  -2   8   1      255.33      224.84     23.51 o 
  -1   8   1      410.57      413.94     33.61 o 
   0   8   1      965.96      959.26     37.50 o 
   1   8   1      514.09      559.72     38.02 o 
   2   8   1     1091.76     1111.89     53.82 o 
   3   8   1       17.67       14.70     11.57 o 
   4   8   1      276.38      280.40     21.50 o 
   5   8   1      246.03      243.18     17.94 o 
   6   8   1      251.03      267.47     30.50 o 
   7   8   1      152.42      136.59     16.46 o 
   8   8   1        7.13        8.25     11.49 o 
   9   8   1      105.62       88.52     19.51 o 
  10   8   1       34.17       49.72     15.61 o 
  11   8   1       42.20       20.63     20.07 o 
  12   8   1      131.17      156.86     48.49 o 
  -7   9   1       21.40       97.02     29.79 o 
  -6   9   1       29.33       43.40     25.38 o 
  -5   9   1       59.69       66.81     40.22 o 
  -4   9   1        5.88       15.13     21.45 o 
  -3   9   1       54.77       35.31     26.59 o 
  -2   9   1      292.11      294.65     26.16 o 
  -1   9   1       12.29        8.52     12.74 o 
   0   9   1       29.63       39.75     11.27 o 
   1   9   1       46.51       45.29      9.47 o 
   2   9   1      955.47      883.95     82.70 o 
   3   9   1        7.72       22.30     20.56 o 
   4   9   1      153.28      158.58     17.61 o 
   5   9   1      177.14      181.12     18.98 o 
   6   9   1       13.32        9.97      9.59 o 
   7   9   1        1.34       -0.77     10.38 o 
   8   9   1      151.85      155.92     29.76 o 
   9   9   1      262.62      248.48     43.80 o 
  10   9   1        0.22       13.07     19.47 o 
  11   9   1      199.23      128.17     26.69 o 
  12   9   1       24.42       -7.37     32.85 o 
  -6  10   1        8.77       34.13     25.82 o 
  -5  10   1        0.09       39.20     25.63 o 
  -4  10   1      142.11      128.43     31.26 o 
  -3  10   1        0.84       16.12     13.33 o 
  -2  10   1       21.91       40.44     20.47 o 
  -1  10   1      266.23      253.39     30.06 o 
   0  10   1      224.85      275.94     29.05 o 
   1  10   1       35.42       11.10     16.98 o 
   2  10   1      513.04      503.65     57.31 o 
   3  10   1      271.96      354.96     43.97 o 
   4  10   1       37.79       38.16     10.04 o 
   5  10   1      160.12      218.86     56.64 o 
   6  10   1      129.69      119.43     27.62 o 
   7  10   1      841.49      916.08     70.72 o 
   8  10   1      110.38      111.87     32.29 o 
   9  10   1       16.39       -4.84     20.64 o 
  10  10   1       34.10       48.21     23.27 o 
  11  10   1       39.66       13.63     37.76 o 
  -4  11   1       35.26       37.09     19.44 o 
  -3  11   1        3.28        5.31     16.98 o 
  -2  11   1      178.69      114.41     40.89 o 
  -1  11   1       65.83       75.40     22.26 o 
   0  11   1       76.69       35.70     12.13 o 
   1  11   1      193.88      185.12     28.20 o 
   2  11   1        1.30      -15.78     21.88 o 
   3  11   1      364.53      382.83     59.89 o 
   4  11   1        5.90       27.15     16.77 o 
   5  11   1      462.97      383.33     46.21 o 
   6  11   1       11.05       13.95     14.09 o 
   7  11   1        2.20        1.78     20.09 o 
   8  11   1       11.38       21.23     16.60 o 
   9  11   1      127.31      116.69     27.03 o 
  10  11   1       17.36       32.40     44.69 o 
  -3  12   1       21.53       18.99     40.89 o 
  -2  12   1        2.99       -0.67     38.21 o 
  -1  12   1        0.19       21.45     40.00 o 
   0  12   1       23.16       20.49     17.26 o 
   1  12   1      397.99      454.36     50.57 o 
   2  12   1        5.05       12.06     14.11 o 
   3  12   1      311.39      298.48     44.80 o 
   4  12   1       60.01       89.75     29.05 o 
   5  12   1      234.33      303.67     50.95 o 
   6  12   1        0.99       16.31     18.77 o 
   7  12   1       73.12       37.43     22.73 o 
   8  12   1      152.88      106.24     30.98 o 
   9  12   1        2.92       22.69      9.91 o 
  -1  13   1      113.41       86.48     46.70 o 
   0  13   1       13.29       31.51     41.12 o 
   1  13   1        2.20       21.90     25.92 o 
   2  13   1       37.54       52.03     20.52 o 
   3  13   1       14.68       19.73     15.08 o 
   4  13   1       27.76       15.62     10.78 o 
   5  13   1        1.39       29.21     23.46 o 
   6  13   1       47.79       44.03     22.04 o 
   7  13   1       33.16       45.06     22.57 o 
   8  13   1        8.46       10.80     14.13 o 
   3  14   1        5.17       19.22     30.17 o 
   4  14   1       17.86       11.62     28.38 o 
   5  14   1        2.30       20.33     33.52 o 
  -5 -13   2       79.14       52.51     35.75 o 
  -4 -13   2       35.10       53.40     32.62 o 
  -3 -13   2       41.98       49.14     20.46 o 
  -2 -13   2       29.24       47.43     21.52 o 
  -1 -13   2       54.32      120.22     54.52 o 
   0 -13   2        2.78       33.96     35.75 o 
  -7 -12   2       14.06       -6.48     37.99 o 
  -6 -12   2       15.88      -16.09     35.08 o 
  -5 -12   2       83.03       91.90     23.10 o 
  -4 -12   2       27.24       22.96     14.50 o 
  -3 -12   2        4.51       13.70     19.50 o 
  -2 -12   2       69.71       35.48     16.49 o 
  -1 -12   2       79.27       73.79     39.33 o 
   0 -12   2        8.65       28.60     13.41 o 
   1 -12   2       65.79       43.59     16.34 o 
   2 -12   2       62.51       80.29     56.20 o 
  -8 -11   2        3.96       21.23     40.67 o 
  -7 -11   2      223.24      212.28     49.83 o 
  -6 -11   2       11.08        6.14     10.43 o 
  -5 -11   2       41.63       29.32     18.37 o 
  -4 -11   2       10.58       12.87     11.87 o 
  -3 -11   2      622.97      703.94     58.37 o 
  -2 -11   2       28.24       25.65     12.28 o 
  -1 -11   2       86.17       46.93     14.23 o 
   0 -11   2      255.60      248.56     28.78 o 
   1 -11   2       22.72       12.71     12.29 o 
   2 -11   2        6.79       16.90     11.51 o 
   3 -11   2       26.61       34.50     25.25 o 
   4 -11   2       62.50       43.48     26.40 o 
 -10 -10   2        0.43       41.79     39.55 o 
  -9 -10   2       70.27       96.31     48.04 o 
  -8 -10   2        1.41      -12.29     38.21 o 
  -7 -10   2       82.67       82.99     15.17 o 
  -6 -10   2       63.23       25.91     11.41 o 
  -5 -10   2      398.14      329.04     32.41 o 
  -4 -10   2        6.94       13.36     13.76 o 
  -3 -10   2        0.06        9.24     11.50 o 
  -2 -10   2      393.04      396.64     32.67 o 
  -1 -10   2      266.25      233.13     37.57 o 
   0 -10   2        7.88        5.26     12.39 o 
   1 -10   2        2.97       18.89     12.67 o 
   2 -10   2      347.66      437.96    111.17 o 
   3 -10   2        0.03       -0.72     21.04 o 
   4 -10   2        0.01       18.40     17.32 o 
   5 -10   2       52.03       12.19     39.22 o 
   6 -10   2      136.50      115.39     39.78 o 
 -10  -9   2       25.28       47.37     41.56 o 
  -9  -9   2      123.96      126.97     25.86 o 
  -8  -9   2       87.11       98.04     44.36 o 
  -7  -9   2      354.72      388.84     39.64 o 
  -6  -9   2      434.91      392.98     38.40 o 
  -5  -9   2      434.06      391.40     31.56 o 
  -4  -9   2        2.18        1.06      9.90 o 
  -3  -9   2      163.34      149.18     20.68 o 
  -2  -9   2      183.81      216.21     22.75 o 
  -1  -9   2      295.13      268.49     31.13 o 
   0  -9   2      238.42      194.95     23.58 o 
   1  -9   2        6.08       10.66      7.82 o 
   2  -9   2       95.37       82.53     16.25 o 
   3  -9   2        2.77       13.05     16.87 o 
   4  -9   2      344.89      356.39     54.05 o 
   5  -9   2       75.89      108.33     30.16 o 
   6  -9   2       26.57        8.38     25.88 o 
   7  -9   2       75.06       55.69     28.97 o 
 -11  -8   2       28.51       37.99     40.22 o 
 -10  -8   2       33.37       35.99     26.63 o 
  -9  -8   2       47.46       26.72     20.07 o 
  -8  -8   2       82.78      102.38     18.98 o 
  -7  -8   2       46.42       26.77     16.50 o 
  -6  -8   2      175.89      212.38     25.58 o 
  -5  -8   2       62.59       39.75     12.36 o 
  -4  -8   2      892.87      877.97     44.44 o 
  -3  -8   2        6.25        6.63     11.01 o 
  -2  -8   2        9.48       18.58     20.29 o 
  -1  -8   2      237.45      242.89     28.84 o 
   0  -8   2      949.28     1014.91     40.09 o 
   1  -8   2        9.69       18.06     12.08 o 
   2  -8   2       11.05       31.62     10.60 o 
   3  -8   2        2.97        1.88     20.77 o 
   4  -8   2        5.39       21.11     32.40 o 
   5  -8   2       27.76       57.75     20.33 o 
   6  -8   2        1.87       11.89     26.07 o 
   7  -8   2      106.74       46.92     38.43 o 
   8  -8   2        0.53        5.21     32.62 o 
 -11  -7   2        4.97        7.59     18.07 o 
 -10  -7   2        3.11       45.84     15.91 o 
  -9  -7   2       70.17       85.54     24.08 o 
  -8  -7   2       48.63       69.08     14.57 o 
  -7  -7   2       75.59       78.60     15.64 o 
  -6  -7   2      249.27      236.42     22.52 o 
  -5  -7   2      373.03      342.48     34.74 o 
  -4  -7   2        0.49       10.72      9.97 o 
  -3  -7   2      382.32      337.27     42.48 o 
  -2  -7   2     1199.50     1237.85     51.08 o 
  -1  -7   2      442.16      438.68     37.41 o 
   0  -7   2      543.25      631.66     39.68 o 
   1  -7   2     1426.93     1520.14     61.78 o 
   2  -7   2      163.39      148.05     16.74 o 
   3  -7   2      450.94      454.87     24.24 o 
   4  -7   2      349.56      367.81     51.03 o 
   5  -7   2      244.97      262.48     42.46 o 
   6  -7   2       10.22       32.21     24.93 o 
   7  -7   2       12.00       22.29     34.30 o 
   8  -7   2       54.40       56.62     56.87 o 
   9  -7   2       56.67       55.37     59.10 o 
 -12  -6   2       10.30       17.06     37.20 o 
 -11  -6   2       15.85        6.15     18.12 o 
 -10  -6   2      306.74      300.14     43.45 o 
  -9  -6   2        7.02       20.25     14.19 o 
  -8  -6   2        6.15        9.35     25.43 o 
  -7  -6   2      178.70      168.55     26.88 o 
  -6  -6   2      122.70      107.05     17.42 o 
  -5  -6   2       36.65       21.36     11.16 o 
  -4  -6   2      215.19      213.64     24.80 o 
  -3  -6   2     1151.87     1137.13     36.24 o 
  -2  -6   2       94.72       87.04     16.83 o 
  -1  -6   2      857.95      855.16     28.93 o 
   0  -6   2        4.47       14.90      9.93 o 
   1  -6   2     2504.84     2504.45    154.63 o 
   2  -6   2        5.07       25.16     10.45 o 
   3  -6   2     1937.38     2001.39     77.30 o 
   4  -6   2       95.35       98.79     25.68 o 
   5  -6   2        2.90      -26.85     37.99 o 
   6  -6   2        0.29      -31.95     31.95 o 
   7  -6   2      179.49      249.57     37.88 o 
   8  -6   2       48.29       64.24     28.36 o 
   9  -6   2        0.29       62.28     29.68 o 
  10  -6   2        1.43       18.23     27.77 o 
 -12  -5   2       74.59       82.33     32.57 o 
 -11  -5   2       16.50       30.60     13.92 o 
 -10  -5   2        1.62       39.01     20.20 o 
  -9  -5   2       24.31        7.46     14.62 o 
  -8  -5   2      722.14      687.59     45.71 o 
  -7  -5   2        0.93        9.94      8.21 o 
  -6  -5   2      434.43      375.95     24.46 o 
  -5  -5   2     1388.86     1438.57    122.82 o 
  -4  -5   2      107.42      110.12     17.02 o 
  -3  -5   2     1240.40     1311.42     40.10 o 
  -2  -5   2       73.69       82.03     15.19 o 
  -1  -5   2     4357.30     4523.25     75.03 o 
   0  -5   2       56.08       57.58     12.31 o 
   1  -5   2      121.88      111.63     12.02 o 
   2  -5   2     2427.50     2535.48     53.47 o 
   3  -5   2     5528.42     6027.83     81.21 o 
   4  -5   2       35.25       51.51     24.05 o 
   5  -5   2       35.26       53.88     23.97 o 
   6  -5   2      147.75      145.23     26.50 o 
   7  -5   2        0.77        8.76     26.36 o 
   8  -5   2       22.30       15.71     27.04 o 
   9  -5   2       30.63       20.08     50.39 o 
  10  -5   2       88.10      113.41     36.15 o 
 -12  -4   2       32.05        8.84     17.39 o 
 -11  -4   2       25.84       23.89     21.12 o 
 -10  -4   2      107.21      123.09     50.50 o 
  -9  -4   2      445.69      448.98     32.80 o 
  -8  -4   2      148.15      143.26     18.38 o 
  -7  -4   2      877.34      916.76     33.53 o 
  -6  -4   2      218.06      226.44     21.37 o 
  -5  -4   2      714.23      675.23     29.40 o 
  -4  -4   2       26.08       42.29     12.73 o 
  -3  -4   2     2369.28     2333.87     51.32 o 
  -2  -4   2      772.12      714.88     27.82 o 
  -1  -4   2       73.16       52.65     13.62 o 
   0  -4   2       24.95       20.94      7.94 o 
   1  -4   2      489.72      490.86     17.23 o 
   2  -4   2      137.87      198.15     12.74 o 
   3  -4   2     1292.47     1363.90     40.04 o 
   4  -4   2     5048.23     5405.17    125.84 o 
   5  -4   2       10.94       69.27     45.58 o 
   6  -4   2        4.57      -22.10     23.78 o 
   7  -4   2      749.21      778.08     49.91 o 
   8  -4   2      660.69      673.48     76.20 o 
   9  -4   2       29.20      -19.13     25.83 o 
  10  -4   2       50.87       35.01     34.22 o 
  11  -4   2       29.08       45.02     28.60 o 
 -12  -3   2        0.56       34.19     49.38 o 
 -11  -3   2      175.27      130.54     30.26 o 
 -10  -3   2        1.87       18.57     10.61 o 
  -9  -3   2       49.22       36.34     11.91 o 
  -8  -3   2       11.45       14.26     11.58 o 
  -7  -3   2      747.57      745.45     35.19 o 
  -6  -3   2      190.08      197.34     18.38 o 
  -5  -3   2     1130.22     1094.45     69.95 o 
  -4  -3   2       30.50        7.15      8.29 o 
  -3  -3   2      678.37      641.85     19.31 o 
  -2  -3   2       38.10       27.44      8.02 o 
  -1  -3   2     1477.71     1498.88     29.71 o 
   0  -3   2     4670.66     4759.19     47.40 o 
   1  -3   2      564.69      550.77     16.47 o 
   2  -3   2      101.91       86.87     11.83 o 
   3  -3   2      731.51      756.02     19.68 o 
   4  -3   2     3292.29     3561.24     72.19 o 
   5  -3   2       35.58      100.24     30.19 o 
   6  -3   2     2267.72     2319.65    103.46 o 
   7  -3   2       30.45       69.79     29.93 o 
   8  -3   2        2.49        6.20     25.11 o 
   9  -3   2      157.56      193.76     36.53 o 
  10  -3   2      155.60       80.71     29.22 o 
  11  -3   2       65.61       20.21     25.09 o 
  12  -3   2        0.37       -9.61     40.67 o 
 -12  -2   2        9.21       11.84     36.65 o 
 -11  -2   2       11.68        3.82     18.65 o 
 -10  -2   2        6.11        9.82     15.20 o 
  -9  -2   2      210.38      202.13     21.76 o 
  -8  -2   2      521.09      508.61     34.51 o 
  -7  -2   2       63.75       63.68     22.60 o 
  -6  -2   2     1033.72      969.07     35.29 o 
  -5  -2   2     1728.39     1813.83     48.16 o 
  -4  -2   2      653.30      711.63     24.79 o 
  -3  -2   2      247.14      266.24     14.93 o 
  -2  -2   2      790.60      743.09     18.60 o 
  -1  -2   2      624.85      591.43     26.06 o 
   0  -2   2       18.16        6.79      9.20 o 
   1  -2   2      551.33      611.95     15.41 o 
   2  -2   2      901.45      857.01     15.00 o 
   3  -2   2      600.26      627.90     36.20 o 
   4  -2   2      678.21      616.95     39.55 o 
   5  -2   2     2693.87     2868.38     79.79 o 
   6  -2   2      311.27      313.73     49.27 o 
   7  -2   2      100.12      115.92     36.20 o 
   8  -2   2        6.54       24.13     26.21 o 
   9  -2   2      507.78      479.20     38.88 o 
  10  -2   2       22.18       70.50     37.43 o 
  11  -2   2       72.63      109.47     33.76 o 
  12  -2   2        3.34       -0.66     26.69 o 
 -12  -1   2        0.03       11.84     40.22 o 
 -11  -1   2       51.29       56.98     41.79 o 
 -10  -1   2      125.73      121.47     19.13 o 
  -9  -1   2       17.81        5.98     10.67 o 
  -8  -1   2      100.77      104.88     20.05 o 
  -7  -1   2        0.51       11.51     12.19 o 
  -6  -1   2     2261.11     2275.67     77.84 o 
  -5  -1   2        7.55       15.89     11.95 o 
  -4  -1   2     2442.35     2426.23     78.16 o 
  -3  -1   2      445.74      379.64     13.96 o 
  -2  -1   2      257.67      236.15      8.93 o 
  -1  -1   2     2010.39     1967.90     38.10 o 
   0  -1   2    16355.34    17822.72    159.77 o 
   1  -1   2     3679.10     3860.35     51.17 o 
   2  -1   2     3459.99     3290.74    100.55 o 
   3  -1   2       18.75       23.64      9.10 o 
   4  -1   2     1141.85     1213.27     40.13 o 
   5  -1   2     1447.03     1429.46     51.22 o 
   6  -1   2       67.80       67.64      7.79 o 
   7  -1   2      235.18      219.43     13.79 o 
   8  -1   2        4.63       31.56     24.40 o 
   9  -1   2        9.28       17.94     33.63 o 
  10  -1   2       61.49       83.14     29.07 o 
  11  -1   2      123.02      110.63     31.77 o 
  12  -1   2        0.24       24.02     25.61 o 
 -12   0   2       65.40       90.05     45.81 o 
 -11   0   2        0.36       -2.92     21.32 o 
 -10   0   2        5.69       26.41     18.74 o 
  -9   0   2      151.94      148.14     26.28 o 
  -8   0   2      105.49      139.84     21.31 o 
  -7   0   2      138.71      164.06     26.19 o 
  -6   0   2        2.18       28.94     20.36 o 
  -5   0   2      461.14      479.26     20.41 o 
  -4   0   2     2700.49     2711.41     42.53 o 
  -3   0   2       79.15       81.09     10.75 o 
  -2   0   2      343.91      283.03     12.07 o 
   0   0   2      695.73      637.55      8.16 o 
   1   0   2        1.39       -0.92      2.75 o 
   2   0   2     6826.13     7177.07     63.92 o 
   3   0   2     6595.72     6487.56     65.92 o 
   4   0   2       48.68       41.20     11.88 o 
   5   0   2     2373.07     2526.77     73.74 o 
   6   0   2      252.64      274.32     25.97 o 
   7   0   2      326.35      299.91     24.13 o 
   8   0   2       15.82       17.36     21.80 o 
   9   0   2      221.27      199.18     24.46 o 
  10   0   2      213.81      204.57     43.46 o 
  11   0   2        2.31       18.32     24.87 o 
  12   0   2      121.41      104.67     38.88 o 
  13   0   2        1.02       18.87     25.53 o 
 -11   1   2        2.01       -7.75     22.73 o 
 -10   1   2      385.05      345.74     44.85 o 
  -9   1   2       21.48       21.13      8.97 o 
  -8   1   2      578.52      587.13     34.38 o 
  -7   1   2       44.21       51.97     15.53 o 
  -6   1   2      607.52      655.09     27.98 o 
  -5   1   2      655.01      631.41     25.95 o 
  -4   1   2      362.77      394.75     20.50 o 
  -3   1   2     4190.77     4232.46     55.14 o 
  -2   1   2      956.72      881.04     35.49 o 
  -1   1   2      795.57      872.09     20.15 o 
   0   1   2      161.76      151.16      5.19 o 
   1   1   2    33288.97    31849.11    136.06 o 
   2   1   2      247.27      223.97      7.10 o 
   3   1   2      517.75      500.91     14.77 o 
   4   1   2      413.23      419.65     15.28 o 
   5   1   2     1315.98     1260.89     33.30 o 
   6   1   2      117.40      126.82     18.62 o 
   7   1   2      198.62      193.03     15.89 o 
   8   1   2      797.83      799.63     38.70 o 
   9   1   2      296.43      271.02     21.85 o 
  10   1   2       80.25       56.00     14.30 o 
  11   1   2       20.54       24.23     24.33 o 
  12   1   2      155.70      114.25     26.93 o 
  13   1   2        4.15      -12.82     24.57 o 
 -11   2   2       30.93       13.98     37.09 o 
 -10   2   2      179.35      198.32     33.81 o 
  -9   2   2       17.16       40.30     67.15 o 
  -8   2   2      155.92      124.76     20.61 o 
  -7   2   2      127.69      122.19     25.98 o 
  -6   2   2       37.45       48.60     14.51 o 
  -5   2   2      438.76      424.57     20.67 o 
  -4   2   2      133.76      131.38     15.64 o 
  -3   2   2     1290.81     1226.83     34.32 o 
  -2   2   2       14.91        1.11      8.56 o 
  -1   2   2     1324.32     1260.98     26.21 o 
   0   2   2     1072.00     1247.89     30.50 o 
   1   2   2    16422.14    15951.04     95.00 o 
   2   2   2    15981.71    17215.38    127.59 o 
   3   2   2     4052.76     4168.04     56.76 o 
   4   2   2      349.08      344.39     14.32 o 
   5   2   2      113.04      122.75     15.66 o 
   6   2   2     5088.68     5146.03     76.79 o 
   7   2   2        5.12       10.53     21.76 o 
   8   2   2      114.99      135.42     21.70 o 
   9   2   2       18.59       12.78     13.48 o 
  10   2   2      807.93      805.97     41.39 o 
  11   2   2       96.29       98.20     20.15 o 
  12   2   2        0.85        1.80     22.15 o 
  13   2   2       55.26       71.04     32.51 o 
 -11   3   2        5.93       14.70     26.07 o 
 -10   3   2       37.26       88.49     47.60 o 
  -9   3   2       60.86       58.99     32.62 o 
  -8   3   2       35.53       13.45     22.32 o 
  -7   3   2        0.13        2.21     10.17 o 
  -6   3   2        0.08        8.15     14.20 o 
  -5   3   2     1399.99     1385.16     38.48 o 
  -4   3   2     1162.13     1116.70     32.70 o 
  -3   3   2      716.37      703.55     52.59 o 
  -2   3   2      905.68      859.46     22.93 o 
  -1   3   2     1565.96     1388.83     31.16 o 
   0   3   2     1610.24     1570.94     29.55 o 
   1   3   2     5717.92     5945.49     50.07 o 
   2   3   2     1598.42     1614.88     54.08 o 
   3   3   2       80.20       73.91      4.93 o 
   4   3   2     2417.61     2343.11     46.92 o 
   5   3   2       10.63       27.67     11.41 o 
   6   3   2     6784.53     7306.97     99.29 o 
   7   3   2      463.33      414.45     23.44 o 
   8   3   2      438.75      468.49     32.05 o 
   9   3   2      301.94      322.85     30.54 o 
  10   3   2       10.80       -8.90     13.76 o 
  11   3   2       97.73       84.88     36.42 o 
  12   3   2       42.21       70.86     28.94 o 
  13   3   2       80.71       56.20     24.81 o 
 -10   4   2       17.80       -0.82     25.45 o 
  -9   4   2       33.60       34.50     24.97 o 
  -8   4   2        0.61       24.01     22.10 o 
  -7   4   2      438.90      448.37     42.94 o 
  -6   4   2      760.43      745.14     28.26 o 
  -5   4   2       80.33       61.36     12.11 o 
  -4   4   2      234.80      210.11     32.64 o 
  -3   4   2     1044.04     1000.48     37.31 o 
  -2   4   2     1299.59     1314.92     35.44 o 
  -1   4   2       10.61        3.61     11.74 o 
   0   4   2     1174.23     1165.66     26.67 o 
   1   4   2       19.77       11.09      5.89 o 
   2   4   2      609.62      633.07     23.23 o 
   3   4   2        0.17        1.44      6.66 o 
   4   4   2     3684.09     3575.29     46.38 o 
   5   4   2     1051.97     1020.13     41.85 o 
   6   4   2      388.78      421.41     28.18 o 
   7   4   2       21.63        6.56     13.63 o 
   8   4   2      333.15      334.13     28.16 o 
   9   4   2        2.67       13.91     14.15 o 
  10   4   2        0.18        5.66     14.87 o 
  11   4   2      105.18      121.08     26.03 o 
  12   4   2        0.96       13.05     14.72 o 
  13   4   2        2.94      -14.88     20.46 o 
 -10   5   2        8.33       36.65     26.25 o 
  -9   5   2       60.01       24.30     49.49 o 
  -8   5   2      223.71      211.48     36.01 o 
  -7   5   2       16.79       25.48     23.78 o 
  -6   5   2       73.10       41.96     29.38 o 
  -5   5   2      742.63      734.04     40.89 o 
  -4   5   2      382.32      380.04     21.70 o 
  -3   5   2      215.00      240.68     20.80 o 
  -2   5   2      220.12      175.13     14.68 o 
  -1   5   2      491.24      521.72     23.57 o 
   0   5   2     2288.58     2447.53     47.63 o 
   1   5   2       11.15       20.09     14.86 o 
   2   5   2     2073.61     2039.45     28.21 o 
   3   5   2     1998.29     2050.86     57.98 o 
   4   5   2     1054.75     1021.96     32.16 o 
   5   5   2      109.89       94.49     11.72 o 
   6   5   2     1403.74     1566.27     42.53 o 
   7   5   2      742.93      783.96     30.31 o 
   8   5   2       29.09       35.29     14.49 o 
   9   5   2      205.19      199.22     20.21 o 
  10   5   2        0.08       -1.92     14.31 o 
  11   5   2       10.53      -17.32     18.38 o 
  12   5   2        0.66       23.78     15.64 o 
  13   5   2       38.19       57.16     23.96 o 
  -9   6   2       55.45       36.48     25.95 o 
  -8   6   2       47.51       22.07     52.40 o 
  -7   6   2       31.63        3.68     24.09 o 
  -6   6   2      142.57      140.13     30.84 o 
  -5   6   2       18.06        9.83     23.13 o 
  -4   6   2      112.55       81.99     12.97 o 
  -3   6   2        3.46       17.05     12.30 o 
  -2   6   2     1131.07     1166.78     43.52 o 
  -1   6   2        3.91       24.58     11.22 o 
   0   6   2     1548.95     1676.18     35.86 o 
   1   6   2     4025.09     4239.29     55.33 o 
   2   6   2     1216.88     1181.72     32.91 o 
   3   6   2       91.55       80.64      9.11 o 
   4   6   2       97.59       98.76     15.69 o 
   5   6   2     1514.94     1585.80     42.39 o 
   6   6   2      192.53      178.03     16.70 o 
   7   6   2     1601.90     1638.99     62.93 o 
   8   6   2      405.05      419.83     26.57 o 
   9   6   2      232.35      265.26     22.61 o 
  10   6   2       39.54       17.50     14.23 o 
  11   6   2       61.59       63.96     16.79 o 
  12   6   2      169.26      195.57     33.05 o 
  13   6   2        2.31        1.78     15.93 o 
  -8   7   2       18.87       22.75     25.59 o 
  -7   7   2        0.08      -18.08     23.44 o 
  -6   7   2      178.95      199.63     30.48 o 
  -5   7   2      202.09      186.99     40.56 o 
  -4   7   2      358.07      336.93     20.77 o 
  -3   7   2      553.81      535.10     33.41 o 
  -2   7   2        4.29       37.77     18.07 o 
  -1   7   2      413.69      443.77     27.69 o 
   0   7   2        2.61       15.36     13.85 o 
   1   7   2     1507.71     1529.59     52.54 o 
   2   7   2      323.35      327.93     29.67 o 
   3   7   2     3176.22     3255.80    150.71 o 
   4   7   2      130.06      142.04     12.31 o 
   5   7   2      771.96      850.81     52.16 o 
   6   7   2      371.39      350.54     19.19 o 
   7   7   2     1200.15     1145.61     34.71 o 
   8   7   2       32.69       22.15     12.19 o 
   9   7   2       20.10       19.12     15.51 o 
  10   7   2        1.53        4.34     14.36 o 
  11   7   2       75.47       82.47     18.12 o 
  12   7   2        2.75       -5.49     14.68 o 
  13   7   2       23.63       31.16     22.26 o 
  -8   8   2       45.86       40.75     28.99 o 
  -7   8   2        0.64       39.93     27.04 o 
  -6   8   2        3.85       81.73     34.45 o 
  -5   8   2      203.59      255.80     57.20 o 
  -4   8   2      203.90      220.77     29.90 o 
  -3   8   2       12.89        1.87     11.19 o 
  -2   8   2       16.18       12.78     11.96 o 
  -1   8   2      337.56      373.98     27.88 o 
   0   8   2        9.36       23.28     14.23 o 
   1   8   2      192.26      205.51     23.15 o 
   2   8   2      188.39      211.10     26.32 o 
   3   8   2      259.12      187.73     33.08 o 
   4   8   2      222.70      215.90     16.47 o 
   5   8   2      284.62      249.84     15.87 o 
   6   8   2     1042.72      965.05     53.20 o 
   7   8   2       12.36       14.23     10.69 o 
   8   8   2      162.63      156.02     16.72 o 
   9   8   2        0.40        7.67     11.63 o 
  10   8   2      352.33      341.88     35.07 o 
  11   8   2       15.51       -9.35     21.79 o 
  12   8   2      230.54      160.13     64.69 o 
  13   8   2       37.61       21.23     31.06 o 
  -7   9   2       13.96        2.40     24.50 o 
  -6   9   2        0.65       24.01     24.58 o 
  -5   9   2      100.51       93.85     28.48 o 
  -4   9   2        4.90       18.03     22.06 o 
  -3   9   2      787.79      839.55     50.42 o 
  -2   9   2      172.93      141.19     19.59 o 
  -1   9   2        2.07        6.02     13.42 o 
   0   9   2       23.47       19.64      9.77 o 
   1   9   2      371.68      423.64     40.97 o 
   2   9   2       21.79       10.89     14.55 o 
   3   9   2      544.35      527.61     38.91 o 
   4   9   2      553.37      586.77     49.00 o 
   5   9   2       29.20       32.40     20.33 o 
   6   9   2        0.01       20.47     21.68 o 
   7   9   2        2.81       15.85     20.29 o 
   8   9   2      438.35      415.72     34.49 o 
   9   9   2        0.12       -9.46     20.40 o 
  10   9   2      217.75      165.12     28.19 o 
  11   9   2       86.76       76.15     24.88 o 
  12   9   2       26.66       46.74     40.67 o 
  -6  10   2       25.09       80.33     46.81 o 
  -5  10   2       60.84       46.98     25.81 o 
  -4  10   2       33.12       18.55     22.71 o 
  -3  10   2       24.64       48.20     25.89 o 
  -2  10   2      127.44       97.57     16.35 o 
  -1  10   2      430.97      524.88     74.30 o 
   0  10   2      306.46      239.58     27.73 o 
   1  10   2       52.31       50.47     12.95 o 
   2  10   2       29.44       31.76     24.96 o 
   3  10   2       24.87       23.56     20.84 o 
   4  10   2      208.05      187.97     32.63 o 
   5  10   2       31.43       47.46     23.69 o 
   6  10   2      187.86      193.49     34.05 o 
   7  10   2       32.99       33.96     31.39 o 
   8  10   2        8.35        7.11     20.68 o 
   9  10   2       59.61       58.66     24.64 o 
  10  10   2       54.40       83.10     28.42 o 
  11  10   2       62.29       65.00     35.08 o 
  12  10   2       69.10       91.17     42.46 o 
  -4  11   2        0.23       15.24     31.06 o 
  -3  11   2        0.93       21.65     14.65 o 
  -2  11   2      172.36      112.84     36.87 o 
  -1  11   2       32.48       33.52     15.64 o 
   0  11   2        5.80        7.43     13.01 o 
   1  11   2       17.98        1.10     14.95 o 
   2  11   2      641.30      733.44     61.39 o 
   3  11   2       10.17       -3.42     17.43 o 
   4  11   2      714.29      914.80     96.87 o 
   5  11   2       76.91       62.23     28.18 o 
   6  11   2       94.85       59.64     23.30 o 
   7  11   2       48.49       57.93     19.66 o 
   8  11   2       40.02       25.30     22.30 o 
   9  11   2      193.38      147.70     60.56 o 
  10  11   2        0.36       43.00     23.83 o 
  11  11   2       30.03      -14.75     36.20 o 
  -1  12   2        4.87       83.35     67.48 o 
   0  12   2      155.24      145.75     29.50 o 
   1  12   2       43.22       30.31     28.83 o 
   2  12   2       60.55       53.35     20.32 o 
   3  12   2      326.34      320.12     43.13 o 
   4  12   2        7.86       25.40     29.94 o 
   5  12   2        2.07       31.94     37.88 o 
   6  12   2       34.64       25.47     15.31 o 
   7  12   2      381.37      334.93     47.08 o 
   8  12   2        0.20       28.63     25.70 o 
   9  12   2       16.05        6.90      9.91 o 
  10  12   2        2.19       -9.33     50.50 o 
  -1  13   2       71.21       92.51     57.87 o 
   0  13   2        2.47       18.77     17.21 o 
   1  13   2       18.50       25.90     17.18 o 
   2  13   2        9.09       19.66     29.16 o 
   3  13   2      244.68      281.86     65.84 o 
   4  13   2        9.45        5.32     37.09 o 
   5  13   2       82.79       84.86     36.42 o 
   6  13   2        3.17       14.51     17.09 o 
   7  13   2       52.82       35.03     21.98 o 
   8  13   2       18.31       18.29     17.63 o 
   3  14   2        3.72       33.13     36.53 o 
   4  14   2       11.98       12.63     15.32 o 
   5  14   2       84.08       77.64     33.96 o 
   6  14   2        0.24       11.17     34.86 o 
  -6 -12   3       97.26       62.57     39.10 o 
  -5 -12   3        0.02        1.34     35.31 o 
  -4 -12   3        0.55       19.66     30.39 o 
  -3 -12   3       12.10        7.28     19.79 o 
  -2 -12   3      130.90       88.70     17.95 o 
  -1 -12   3       16.20       20.34     17.45 o 
   0 -12   3       67.63       38.49     30.28 o 
   1 -12   3       86.73       95.29     34.97 o 
   2 -12   3       20.12        7.44     13.36 o 
  -8 -11   3       85.70      122.23     46.03 o 
  -7 -11   3        0.12       77.76     40.67 o 
  -6 -11   3       18.57       42.23     37.76 o 
  -5 -11   3        0.62        3.03     16.88 o 
  -4 -11   3      137.68       86.40     33.64 o 
  -3 -11   3      120.51      112.24     22.31 o 
  -2 -11   3       29.84       27.35     14.34 o 
  -1 -11   3      251.42      253.28     25.88 o 
   0 -11   3       83.65       72.94     16.78 o 
   1 -11   3       10.58       31.78     14.21 o 
   2 -11   3        7.44       38.56     21.17 o 
   3 -11   3      160.91      164.80     42.60 o 
   4 -11   3        0.42       17.53     15.99 o 
  -9 -10   3       10.32        4.92     37.09 o 
  -8 -10   3       80.68      100.11     50.28 o 
  -7 -10   3        3.17       13.89     19.20 o 
  -6 -10   3      106.82      107.05     23.64 o 
  -5 -10   3      373.73      360.36     38.06 o 
  -4 -10   3        1.26        8.46      9.88 o 
  -3 -10   3       44.80       27.66     14.95 o 
  -2 -10   3      201.28      189.71     23.54 o 
  -1 -10   3      351.22      377.63     30.92 o 
   0 -10   3        5.41       -0.80      9.59 o 
   1 -10   3      202.71      255.72     33.11 o 
   2 -10   3       13.42       -2.88     21.45 o 
   3 -10   3       43.58        6.75     14.19 o 
   4 -10   3      101.52      104.20     25.88 o 
   5 -10   3      118.06       85.23     31.20 o 
   6 -10   3       12.53       16.59     19.90 o 
 -10  -9   3       47.94       33.74     17.21 o 
  -9  -9   3       11.48       55.56     28.22 o 
  -8  -9   3       34.24       36.62     17.01 o 
  -7  -9   3       86.02      100.33     28.60 o 
  -6  -9   3       37.36       49.00     12.84 o 
  -5  -9   3       70.77       68.85     16.46 o 
  -4  -9   3        3.73       18.55     12.64 o 
  -3  -9   3     1011.45     1087.73     57.56 o 
  -2  -9   3      114.09      133.01     26.70 o 
  -1  -9   3        3.65        2.11      9.98 o 
   0  -9   3      605.55      586.01     54.38 o 
   1  -9   3       40.62       45.81     15.80 o 
   2  -9   3        6.42        0.95     18.47 o 
   3  -9   3      225.44      204.87     33.73 o 
   4  -9   3      187.11      193.46     35.68 o 
   5  -9   3      107.03       98.79     33.06 o 
   6  -9   3       51.11       39.84     20.58 o 
   7  -9   3        1.28       11.51     31.62 o 
 -10  -8   3        6.49       15.84     11.87 o 
  -9  -8   3       58.97       74.25     21.11 o 
  -8  -8   3        3.37       13.33     23.13 o 
  -7  -8   3      393.55      374.28     44.02 o 
  -6  -8   3       34.21       21.86      6.95 o 
  -5  -8   3      485.04      487.55     45.30 o 
  -4  -8   3       19.46       30.06     10.62 o 
  -3  -8   3        2.16       18.17      9.54 o 
  -2  -8   3       17.18       23.29     20.32 o 
  -1  -8   3      289.72      291.76     30.76 o 
   0  -8   3        2.69       11.30     13.21 o 
   1  -8   3       13.64       18.82     19.61 o 
   2  -8   3      781.03      854.63     37.85 o 
   3  -8   3       33.88       33.42     11.96 o 
   4  -8   3      189.83      188.60     70.39 o 
   5  -8   3       20.16       19.86     15.20 o 
   6  -8   3      446.35      545.33     65.99 o 
   7  -8   3        0.47        5.55     44.36 o 
   8  -8   3        2.63       -1.65     27.21 o 
 -11  -7   3        2.21       31.28     14.37 o 
 -10  -7   3        1.54        7.84     19.70 o 
  -9  -7   3      154.99      166.09     29.38 o 
  -8  -7   3      171.86      152.53     29.33 o 
  -7  -7   3      195.65      186.75     32.51 o 
  -6  -7   3      145.29      127.69     36.31 o 
  -5  -7   3      301.90      270.76     34.43 o 
  -4  -7   3       23.07       16.05      9.53 o 
  -3  -7   3      141.67      143.57     16.14 o 
  -2  -7   3      312.49      316.02     29.05 o 
  -1  -7   3        2.07       18.30      8.48 o 
   0  -7   3      286.71      310.49     33.68 o 
   1  -7   3        1.61       11.88     10.21 o 
   2  -7   3      641.12      681.51     32.65 o 
   3  -7   3      112.59      135.82     20.23 o 
   4  -7   3      205.88      228.44     35.57 o 
   5  -7   3       54.69       76.38     41.23 o 
   6  -7   3       13.85       10.24     24.85 o 
   7  -7   3      135.76       86.62     29.78 o 
   8  -7   3       34.87       33.96     35.08 o 
   9  -7   3       15.72       -1.10     25.82 o 
 -11  -6   3       48.19       59.19     25.07 o 
 -10  -6   3       29.05       30.88     28.94 o 
  -9  -6   3       12.89       26.50     33.07 o 
  -8  -6   3      128.50       94.59     26.61 o 
  -7  -6   3      242.14      272.72     36.05 o 
  -6  -6   3      483.10      478.82     37.79 o 
  -5  -6   3        1.64       -0.78     16.87 o 
  -4  -6   3     1258.26     1278.57     53.89 o 
  -3  -6   3        2.99       11.60      8.73 o 
  -2  -6   3        1.15        6.54      7.92 o 
  -1  -6   3       70.77       80.34     13.72 o 
   0  -6   3     1698.22     1769.12     51.66 o 
   1  -6   3       54.54       37.87     12.14 o 
   2  -6   3        4.11       14.18     12.52 o 
   3  -6   3      166.82      164.53     14.13 o 
   4  -6   3       39.34       39.72     15.04 o 
   5  -6   3        5.70        9.75     23.17 o 
   6  -6   3       24.78       19.16     24.65 o 
   7  -6   3       70.76      122.93     34.97 o 
   8  -6   3        6.66       34.71     40.89 o 
   9  -6   3       27.05       18.13     30.13 o 
  10  -6   3       13.20       28.16     28.74 o 
 -11  -5   3        3.29       26.19     21.79 o 
 -10  -5   3        0.03        6.99     12.85 o 
  -9  -5   3       48.63       78.68     23.31 o 
  -8  -5   3      299.62      320.20     50.62 o 
  -7  -5   3       21.92       14.99     12.80 o 
  -6  -5   3      485.57      465.04     31.91 o 
  -5  -5   3       25.89       23.47     15.54 o 
  -4  -5   3      218.09      217.94     25.61 o 
  -3  -5   3      893.67      826.01     30.77 o 
  -2  -5   3     3151.90     3333.96     90.42 o 
  -1  -5   3     3357.12     3496.83     67.67 o 
   0  -5   3       72.46       79.30     17.02 o 
   1  -5   3     1488.18     1595.49     80.78 o 
   2  -5   3     1754.97     1878.10     44.39 o 
   3  -5   3      511.19      531.93     21.24 o 
   4  -5   3        3.95       36.71     24.36 o 
   5  -5   3     1025.93     1015.95     50.31 o 
   6  -5   3      113.95      122.65     32.16 o 
   7  -5   3        0.02       -3.35     33.07 o 
   8  -5   3       79.28       81.55     38.43 o 
   9  -5   3      195.50      262.82     43.39 o 
  10  -5   3       18.36       34.41     44.02 o 
 -11  -4   3       25.41       70.24     29.27 o 
 -10  -4   3      222.37      284.83     87.15 o 
  -9  -4   3       12.73       14.67     13.32 o 
  -8  -4   3      103.96      101.65     15.45 o 
  -7  -4   3       56.69       32.22     22.79 o 
  -6  -4   3      197.20      184.96     17.60 o 
  -5  -4   3       46.96       49.64     11.38 o 
  -4  -4   3      915.53      925.92     46.57 o 
  -3  -4   3     2866.72     2995.46     77.97 o 
  -2  -4   3     1747.50     1804.02     37.04 o 
  -1  -4   3        1.37       19.92      6.93 o 
   0  -4   3      673.33      745.30     31.19 o 
   1  -4   3     4471.35     4483.30     60.90 o 
   2  -4   3      312.86      366.47     19.01 o 
   3  -4   3     1797.81     1709.49     44.43 o 
   4  -4   3      263.94      260.40     42.12 o 
   5  -4   3     1131.11     1151.47     65.73 o 
   6  -4   3        1.67       58.93     28.61 o 
   7  -4   3      725.25      886.43     70.61 o 
   8  -4   3       36.29       56.09     38.43 o 
   9  -4   3      148.87      128.45     36.53 o 
  10  -4   3       14.16        8.36     25.54 o 
  11  -4   3       18.03       15.76     26.91 o 
 -12  -3   3       15.41       82.68     54.30 o 
 -11  -3   3        2.38        9.82     20.64 o 
 -10  -3   3       10.06       18.73     13.19 o 
  -9  -3   3        1.68       15.34     15.73 o 
  -8  -3   3      653.01      652.74     34.93 o 
  -7  -3   3     1040.33      970.00     37.50 o 
  -6  -3   3      121.15      116.97     25.73 o 
  -5  -3   3     1100.12     1141.54     63.45 o 
  -4  -3   3        1.08       14.22     13.78 o 
  -3  -3   3      409.24      379.21     26.07 o 
  -2  -3   3     1091.64     1177.88     59.55 o 
  -1  -3   3     4206.04     4128.60     60.91 o 
   0  -3   3       85.86       79.14     15.10 o 
   1  -3   3      609.48      605.20     18.52 o 
   2  -3   3      902.01      879.24     27.03 o 
   3  -3   3     2802.39     2811.12     48.93 o 
   4  -3   3       43.68       53.77     20.62 o 
   5  -3   3        0.86      -18.10     30.39 o 
   6  -3   3      893.32      839.51     71.95 o 
   7  -3   3        7.15       40.83     24.82 o 
   8  -3   3        0.12      -21.02     25.57 o 
   9  -3   3        7.36       26.06     40.22 o 
  10  -3   3      346.92      412.76     50.04 o 
  11  -3   3        6.19       -8.37     25.73 o 
  12  -3   3       31.43       19.53     28.75 o 
 -11  -2   3       13.99       56.48     19.38 o 
 -10  -2   3      142.36      224.52    114.18 o 
  -9  -2   3      333.37      350.09     35.16 o 
  -8  -2   3       33.23       19.03     11.76 o 
  -7  -2   3       89.01       97.79     17.16 o 
  -6  -2   3      193.33      185.57     18.15 o 
  -5  -2   3      381.22      320.70     31.33 o 
  -4  -2   3       11.93       21.88      9.32 o 
  -3  -2   3      880.57      810.74     23.04 o 
  -2  -2   3     1038.80     1001.96     52.29 o 
  -1  -2   3     1849.00     1918.08     27.50 o 
   0  -2   3      241.95      218.65     12.70 o 
   1  -2   3      399.73      396.68     13.47 o 
   2  -2   3     1144.10     1111.08     27.68 o 
   3  -2   3        0.83       -3.32     14.44 o 
   4  -2   3     3897.65     3931.65     72.84 o 
   5  -2   3      103.01      117.18     20.70 o 
   6  -2   3      170.83      160.95     25.14 o 
   7  -2   3        0.20        1.70     31.28 o 
   8  -2   3      507.90      549.37     41.07 o 
   9  -2   3       50.28       86.52     31.83 o 
  10  -2   3       14.62       14.20     25.54 o 
  11  -2   3       64.70       68.82     29.42 o 
  12  -2   3        0.36       10.11     28.10 o 
 -11  -1   3       97.81      166.02     57.65 o 
 -10  -1   3        0.11       31.18     31.84 o 
  -9  -1   3       17.31       19.23     11.62 o 
  -8  -1   3      112.11       79.73     16.57 o 
  -7  -1   3      318.50      292.57     25.38 o 
  -6  -1   3       57.28       56.93     12.66 o 
  -5  -1   3        0.89       16.25     11.91 o 
  -4  -1   3       37.18       34.64     14.96 o 
  -3  -1   3     1016.10      961.60     23.18 o 
  -2  -1   3       55.43       57.41      6.00 o 
  -1  -1   3      699.93      626.11     35.31 o 
   0  -1   3     5918.36     5852.76     68.76 o 
   1  -1   3      556.35      485.95     22.61 o 
   2  -1   3      312.59      256.39     20.98 o 
   3  -1   3      401.03      394.02     14.84 o 
   4  -1   3     1535.48     1548.93     46.92 o 
   5  -1   3      307.30      398.86     42.68 o 
   6  -1   3     3079.76     3237.51     87.69 o 
   7  -1   3      691.23      719.12     52.03 o 
   8  -1   3      364.35      390.69     37.22 o 
   9  -1   3        5.15       -4.68     53.29 o 
  10  -1   3      114.99      129.46     31.49 o 
  11  -1   3      144.82      112.99     32.91 o 
  12  -1   3        7.23        8.39     25.33 o 
 -11   0   3       68.06       38.66     42.68 o 
 -10   0   3        0.03       -2.96     13.82 o 
  -9   0   3      166.07      176.87     28.88 o 
  -8   0   3      224.72      228.78     25.50 o 
  -7   0   3        8.66       53.64     24.18 o 
  -6   0   3      302.36      311.81     20.80 o 
  -5   0   3     1340.63     1378.47     38.45 o 
  -4   0   3     2817.27     2950.61     81.23 o 
  -3   0   3        0.09       -4.96     15.79 o 
  -2   0   3     2267.20     2301.70     85.14 o 
  -1   0   3       19.34       18.03      3.39 o 
   0   0   3      705.47      711.47     11.12 o 
   1   0   3        7.31       31.08      7.90 o 
   2   0   3      456.62      468.63     13.87 o 
   3   0   3       35.71       16.23      8.07 o 
   4   0   3       55.94       47.17      9.26 o 
   5   0   3     2058.07     2172.23     38.47 o 
   6   0   3     1038.84      993.19     55.66 o 
   7   0   3        7.70        3.87      8.18 o 
   8   0   3       57.31       28.53     21.42 o 
   9   0   3       76.28       73.13     31.30 o 
  10   0   3       16.06       37.21     24.75 o 
  11   0   3       28.94       50.49     26.84 o 
  12   0   3        4.84       18.79     26.36 o 
  13   0   3       25.80       16.65     24.33 o 
 -11   1   3        3.90       42.01     42.01 o 
 -10   1   3       48.24       36.61     21.72 o 
  -9   1   3       89.08       61.93     19.92 o 
  -8   1   3      238.61      192.29     26.23 o 
  -7   1   3       16.84       24.43     10.76 o 
  -6   1   3      951.42      928.35     42.39 o 
  -5   1   3        5.91       16.32     13.09 o 
  -4   1   3     2819.64     3048.20     60.70 o 
  -3   1   3      559.18      550.23     34.63 o 
  -2   1   3     1321.19     1256.74     27.59 o 
  -1   1   3       42.51       31.05     12.74 o 
   0   1   3    11129.08    11365.88     69.63 o 
   1   1   3    20628.36    20617.05    126.71 o 
   2   1   3     8443.44     8933.69     75.20 o 
   3   1   3      630.70      591.21     23.48 o 
   4   1   3      392.02      383.86     17.22 o 
   5   1   3     2888.28     3057.80     71.07 o 
   6   1   3        9.08       -0.87     10.16 o 
   7   1   3     1138.82     1128.73     48.21 o 
   8   1   3       22.31       37.86     23.25 o 
   9   1   3        7.08        3.35     10.79 o 
  10   1   3      197.06      185.88     31.17 o 
  11   1   3      473.71      431.70     42.03 o 
  12   1   3       58.02       12.83     23.23 o 
  13   1   3       13.18       15.57     24.88 o 
 -11   2   3        1.17       72.85     44.02 o 
 -10   2   3        0.39        0.63     22.40 o 
  -9   2   3       23.72       20.14     21.41 o 
  -8   2   3      221.29      215.94     31.91 o 
  -7   2   3       12.58       11.47     13.64 o 
  -6   2   3       84.75       81.33     14.51 o 
  -5   2   3       81.37       71.01     15.30 o 
  -4   2   3     3817.94     3915.07     74.27 o 
  -3   2   3     1255.45     1341.88     74.70 o 
  -2   2   3      248.27      215.96     13.28 o 
  -1   2   3     2777.11     2783.49     43.46 o 
   0   2   3      690.88      582.26     15.14 o 
   1   2   3     1298.53     1255.94     24.91 o 
   2   2   3    16675.26    17120.27    218.87 o 
   3   2   3     5826.65     5759.62     54.81 o 
   4   2   3      999.45     1088.65     29.75 o 
   5   2   3        3.08        6.01     10.01 o 
   6   2   3      403.19      407.69     23.88 o 
   7   2   3     3304.55     3657.33    106.47 o 
   8   2   3       38.06       31.99     13.16 o 
   9   2   3       85.12       98.21     17.97 o 
  10   2   3      321.03      364.19     44.62 o 
  11   2   3       58.66       42.25     14.77 o 
  12   2   3       97.78      113.34     28.64 o 
  13   2   3        4.52       26.98     24.29 o 
 -10   3   3       61.94       63.01     44.69 o 
  -9   3   3        4.30       23.91     28.27 o 
  -8   3   3      409.60      391.08     44.46 o 
  -7   3   3      140.71      114.84     15.03 o 
  -6   3   3      332.50      424.54     33.96 o 
  -5   3   3      609.07      600.65     32.44 o 
  -4   3   3       78.42       59.11     15.56 o 
  -3   3   3     2390.90     2321.34     92.14 o 
  -2   3   3      484.10      456.92     33.72 o 
  -1   3   3      310.76      308.00     18.78 o 
   0   3   3     1233.10     1185.41     27.44 o 
   1   3   3     1150.54     1066.85     22.60 o 
   2   3   3     2692.43     2825.62     79.77 o 
   3   3   3     1148.37     1087.04     30.87 o 
   4   3   3        6.02       -4.66      9.28 o 
   5   3   3     1343.54     1274.00     56.59 o 
   6   3   3       29.32       27.77     12.77 o 
   7   3   3      426.92      426.26     22.04 o 
   8   3   3     1403.05     1418.28    107.98 o 
   9   3   3      195.67      224.87     20.93 o 
  10   3   3      119.17      106.76     18.45 o 
  11   3   3       70.84       72.01     16.53 o 
  12   3   3      177.21      155.23     29.37 o 
  13   3   3       22.65       15.61     22.01 o 
 -10   4   3       19.23        4.33     25.28 o 
  -9   4   3      107.48       82.53     26.62 o 
  -8   4   3       67.19       47.98     25.02 o 
  -7   4   3       29.83       25.27     11.46 o 
  -6   4   3      137.29      162.80     18.04 o 
  -5   4   3      251.11      219.33     21.41 o 
  -4   4   3       51.30       55.46     13.44 o 
  -3   4   3     1955.79     1915.99    126.92 o 
  -2   4   3      267.67      246.72     29.34 o 
  -1   4   3       36.15       22.78     12.95 o 
   0   4   3      316.23      330.21     18.46 o 
   1   4   3     1718.20     1733.83     32.64 o 
   2   4   3      615.90      604.15     32.32 o 
   4   4   3      670.43      605.07     14.62 o 
   5   4   3      668.37      702.09     23.70 o 
   6   4   3     2141.35     2072.16     72.92 o 
   7   4   3      111.36      111.66     14.77 o 
   8   4   3      952.45      993.97     58.76 o 
   9   4   3       95.91      111.91     21.64 o 
  10   4   3      330.12      345.75     26.08 o 
  11   4   3      120.89      102.11     17.23 o 
  12   4   3       37.63       32.16     15.86 o 
  13   4   3       44.57       59.42     26.28 o 
  -9   5   3       10.80       30.88     26.09 o 
  -8   5   3      112.00      150.73     29.02 o 
  -7   5   3       75.12       92.41     31.73 o 
  -6   5   3       35.17       41.14     14.86 o 
  -5   5   3       11.78       31.56     12.57 o 
  -4   5   3      804.20      790.76     33.79 o 
  -3   5   3      164.37      141.31     20.40 o 
  -2   5   3       17.74       20.20     12.29 o 
  -1   5   3     3573.11     3831.64     55.09 o 
   0   5   3        0.63        6.65     12.59 o 
   1   5   3     1375.50     1444.22     36.15 o 
   2   5   3     7287.89     7914.21    145.24 o 
   3   5   3       39.27       55.32     23.76 o 
   4   5   3      350.14      349.56      9.50 o 
   5   5   3      700.40      720.24     37.46 o 
   6   5   3     3004.51     3089.87     62.27 o 
   7   5   3      787.47      837.20     36.90 o 
   8   5   3      497.07      516.34     28.48 o 
   9   5   3       44.74       56.71     14.86 o 
  10   5   3       64.66       69.59     15.61 o 
  11   5   3        3.48        8.02     14.46 o 
  12   5   3       53.75       65.91     17.59 o 
  13   5   3      111.47      104.01     26.53 o 
  -9   6   3       62.12       38.02     26.27 o 
  -8   6   3        0.00      -20.10     24.63 o 
  -7   6   3      331.18      307.54     36.63 o 
  -6   6   3      150.74      118.31     29.23 o 
  -5   6   3       26.75       22.44     13.34 o 
  -4   6   3       53.03       44.01     17.42 o 
  -3   6   3      727.50      730.51     28.55 o 
  -2   6   3      607.11      611.06     31.94 o 
  -1   6   3       21.63       39.02     11.65 o 
   0   6   3      151.06      128.22     14.32 o 
   1   6   3       86.61       70.10     10.83 o 
   2   6   3      983.29      974.14     30.75 o 
   3   6   3      226.00      212.91      8.06 o 
   4   6   3     2325.07     2360.53    138.54 o 
   5   6   3      767.89      858.89     41.31 o 
   6   6   3      105.06      114.32     22.05 o 
   7   6   3       30.71       40.37     10.49 o 
   8   6   3      991.40     1006.26     37.80 o 
   9   6   3      258.44      254.67     21.75 o 
  10   6   3        0.14       14.76     13.43 o 
  11   6   3       71.94      115.73     26.86 o 
  12   6   3        0.08       -3.27     14.74 o 
  13   6   3        0.40       13.35     21.13 o 
  -8   7   3       54.35       52.34     40.22 o 
  -7   7   3       47.84       74.73     27.25 o 
  -6   7   3        1.51       22.88     46.59 o 
  -5   7   3       44.70       24.30     25.14 o 
  -4   7   3      618.83      590.47     57.33 o 
  -3   7   3      144.29      169.07     17.60 o 
  -2   7   3       19.24       11.37     14.18 o 
  -1   7   3       28.52       28.86     12.95 o 
   0   7   3     1309.33     1293.33     37.20 o 
   1   7   3       12.17        9.30      9.91 o 
   2   7   3     1722.32     1795.40     56.31 o 
   3   7   3     1042.45     1058.79     47.02 o 
   4   7   3      820.62      840.24     42.11 o 
   5   7   3      664.93      716.86     90.72 o 
   6   7   3      738.61      793.70     55.62 o 
   7   7   3      764.75      761.65     40.43 o 
   8   7   3      194.89      199.63     18.22 o 
   9   7   3      108.63      118.86     29.02 o 
  10   7   3      348.21      328.29     24.30 o 
  11   7   3       30.98        9.27     14.98 o 
  12   7   3       70.19       32.72     21.40 o 
  13   7   3      203.19      248.48     59.44 o 
  -7   8   3        0.25       52.51     26.53 o 
  -6   8   3       86.05      136.49     28.08 o 
  -5   8   3       34.99       91.39     28.12 o 
  -4   8   3       96.11       64.69     24.23 o 
  -3   8   3        2.24      -11.51     11.51 o 
  -2   8   3      951.79      975.40     40.09 o 
  -1   8   3      429.56      425.34     27.98 o 
   0   8   3      147.27      142.30     16.27 o 
   1   8   3      650.29      640.19     51.72 o 
   2   8   3      501.86      452.64     34.82 o 
   3   8   3      350.60      317.59     17.58 o 
   4   8   3       39.79       26.85     23.44 o 
   5   8   3      712.42      673.90     46.81 o 
   6   8   3       12.16       44.50     34.08 o 
   7   8   3       22.02       32.03     23.48 o 
   8   8   3      133.70      112.18     25.28 o 
   9   8   3      455.92      449.76     37.34 o 
  10   8   3       98.05       65.18     60.89 o 
  11   8   3      377.43      417.48     44.51 o 
  12   8   3      157.28      110.54     40.89 o 
  13   8   3       18.27        2.47     21.62 o 
  -6   9   3       69.45       45.17     24.87 o 
  -5   9   3       14.48       33.04     23.11 o 
  -4   9   3       41.27       43.54     23.24 o 
  -3   9   3      255.25      216.52     26.97 o 
  -2   9   3       29.45       34.63     12.75 o 
  -1   9   3      298.31      269.25     24.44 o 
   0   9   3        6.92       11.66     10.60 o 
   1   9   3      345.21      366.84     51.60 o 
   2   9   3      165.46      165.61     24.21 o 
   3   9   3      293.63      392.92     42.40 o 
   4   9   3        1.00      -17.36     22.17 o 
   5   9   3      381.33      435.34     39.00 o 
   6   9   3        0.76      -26.48     26.48 o 
   7   9   3      462.29      481.99     53.40 o 
   8   9   3      355.45      402.50     72.40 o 
   9   9   3       16.76        9.44     21.95 o 
  10   9   3       35.38       45.31     24.05 o 
  11   9   3       69.16       66.74     25.36 o 
  12   9   3       85.39       81.61     26.41 o 
  -5  10   3       17.37       22.05     23.48 o 
  -4  10   3       13.07       -1.87     19.34 o 
  -3  10   3       11.38       24.84     21.03 o 
  -2  10   3       16.05       34.13     13.58 o 
  -1  10   3      267.88      320.00     26.85 o 
   0  10   3       40.46       10.72      9.27 o 
   1  10   3       77.51       52.06     10.44 o 
   2  10   3       73.69       72.25     25.08 o 
   3  10   3      551.35      557.31     52.26 o 
   4  10   3       28.89       39.94     15.14 o 
   5  10   3      219.19      262.69     38.64 o 
   6  10   3      523.19      575.95     43.81 o 
   7  10   3      101.33       57.04     23.35 o 
   8  10   3        1.56       11.62     27.26 o 
   9  10   3       32.22       53.23     23.89 o 
  10  10   3      220.06      193.42     29.46 o 
  11  10   3        5.72       12.40     31.62 o 
  12  10   3       27.71       30.97     25.13 o 
  -4  11   3       13.77        4.81     22.06 o 
  -3  11   3      190.24      243.79     39.47 o 
  -2  11   3        1.01       13.53     18.45 o 
  -1  11   3       15.90       17.12      9.93 o 
   0  11   3       26.92       86.92     33.07 o 
   1  11   3      176.60      174.71     25.87 o 
   2  11   3      121.90      134.83     32.16 o 
   3  11   3      139.57      154.22     33.65 o 
   4  11   3      254.97      217.48     41.00 o 
   5  11   3       13.54       40.73     19.12 o 
   6  11   3        4.86       22.23     29.72 o 
   7  11   3       29.71       16.93     23.38 o 
   8  11   3      559.50      582.52     52.11 o 
   9  11   3       18.16       22.79     30.39 o 
  10  11   3       16.04       46.76     25.66 o 
  11  11   3       11.88       28.78     41.67 o 
  -3  12   3       29.51       48.94     46.03 o 
  -2  12   3        0.01       -5.81     40.22 o 
  -1  12   3       55.31       52.73     31.73 o 
   0  12   3      130.37      100.50     38.10 o 
   1  12   3       26.55       14.18     14.38 o 
   2  12   3       11.75       17.46     20.35 o 
   3  12   3       79.18       49.56     24.41 o 
   4  12   3      172.32      149.74     68.93 o 
   5  12   3        0.19       12.58     11.94 o 
   6  12   3      269.81      296.23     48.93 o 
   7  12   3        1.20       -7.68     35.19 o 
   8  12   3       13.05        5.32     29.16 o 
   9  12   3        2.33      -13.63     23.56 o 
  10  12   3       18.63        8.64     15.73 o 
   0  13   3        2.11       22.12     20.11 o 
   1  13   3        7.86        3.80     17.54 o 
   2  13   3      242.55      285.54     43.38 o 
   3  13   3       38.88       41.43     23.84 o 
   4  13   3       20.09       20.31     26.50 o 
   5  13   3      143.55      118.69     28.28 o 
   6  13   3       66.79       55.60     21.58 o 
   7  13   3        1.55       15.26     27.93 o 
   8  13   3       45.31       22.28     21.11 o 
   9  13   3       54.04       64.38     30.88 o 
   2  14   3        0.23       49.16     29.94 o 
   3  14   3       26.62       17.51     17.53 o 
   4  14   3       10.99       15.72     24.80 o 
   5  14   3       17.85        7.60     24.33 o 
   6  14   3        2.40       18.55     18.10 o 
  -5 -12   4        3.27       90.72     40.00 o 
  -4 -12   4        0.76       14.08     31.73 o 
  -3 -12   4       42.11      -25.25     28.83 o 
  -2 -12   4      105.72      127.37     39.55 o 
  -1 -12   4       15.53       16.98     25.25 o 
   0 -12   4       33.72       54.80     36.98 o 
   1 -12   4        7.64       20.86     22.17 o 
  -7 -11   4       21.04        9.61     38.43 o 
  -6 -11   4        7.43       16.09     35.53 o 
  -5 -11   4       86.02       61.54     21.42 o 
  -4 -11   4      215.39      217.12     32.15 o 
  -3 -11   4       26.76       39.19     16.84 o 
  -2 -11   4       21.64       35.95     15.38 o 
  -1 -11   4        0.45        1.75     14.26 o 
   0 -11   4      112.74      114.77     19.52 o 
   1 -11   4        2.03       10.14     19.86 o 
   2 -11   4      104.06       32.99     28.49 o 
   3 -11   4       34.97       28.72     20.12 o 
   4 -11   4        5.24       -2.35     15.66 o 
  -8 -10   4       39.91        6.03     22.12 o 
  -7 -10   4       43.44        7.71     21.24 o 
  -6 -10   4      218.30      240.67     35.81 o 
  -5 -10   4       57.76       47.85     20.25 o 
  -4 -10   4        4.38        9.00     14.33 o 
  -3 -10   4        3.59        5.94     13.91 o 
  -2 -10   4      213.23      267.78     27.71 o 
  -1 -10   4       20.74       32.12     19.27 o 
   0 -10   4        7.51       26.73     15.15 o 
   1 -10   4      227.83      204.34     25.03 o 
   2 -10   4       26.29       26.78     20.56 o 
   3 -10   4        0.09      -16.97     21.65 o 
   4 -10   4       17.03       39.20     28.49 o 
   5 -10   4      111.56      149.37     46.32 o 
  -9  -9   4        2.39        5.69     21.72 o 
  -8  -9   4      104.21      102.89     25.77 o 
  -7  -9   4        2.74       12.47     27.60 o 
  -6  -9   4      321.11      338.86     46.59 o 
  -5  -9   4        3.19       -1.96     19.01 o 
  -4  -9   4      620.32      657.58     53.46 o 
  -3  -9   4       14.70       20.62     10.31 o 
  -2  -9   4        6.62        5.77     12.61 o 
  -1  -9   4      244.46      260.45     28.88 o 
   0  -9   4      176.56      167.36     20.63 o 
   1  -9   4      140.59      139.51     20.92 o 
   2  -9   4        1.59       15.34     15.75 o 
   3  -9   4      190.80      281.77     52.51 o 
   4  -9   4        1.19      -11.93     22.55 o 
   5  -9   4        1.59       40.34     24.47 o 
   6  -9   4      130.95      104.58     50.28 o 
   7  -9   4      175.87       64.50     32.07 o 
 -10  -8   4        6.47       30.57     22.75 o 
  -9  -8   4        1.84       16.05     19.06 o 
  -8  -8   4      144.96      129.53     35.53 o 
  -7  -8   4       87.61       56.31     28.83 o 
  -6  -8   4      230.60      216.21     29.82 o 
  -5  -8   4      344.19      376.08     46.11 o 
  -4  -8   4        1.21       -0.35      8.49 o 
  -3  -8   4      162.16      187.82     29.13 o 
  -2  -8   4      166.67      104.17     21.80 o 
  -1  -8   4      616.75      600.19     34.35 o 
   0  -8   4        2.47        3.66     13.15 o 
   1  -8   4      240.44      242.29     24.60 o 
   2  -8   4        0.69        2.36      8.98 o 
   3  -8   4      232.83      203.51     35.54 o 
   4  -8   4        0.22       29.21     17.90 o 
   5  -8   4      103.27       67.65     33.17 o 
   6  -8   4       81.03      128.64     43.59 o 
   7  -8   4       61.88       53.57     28.03 o 
   8  -8   4       60.29       45.26     31.62 o 
 -10  -7   4       24.44       17.83     30.28 o 
  -9  -7   4      101.96      142.22     45.92 o 
  -8  -7   4        7.71       25.07     18.13 o 
  -7  -7   4       78.74      108.67     28.89 o 
  -6  -7   4        0.57       38.21     31.51 o 
  -5  -7   4      124.09      103.29     18.59 o 
  -4  -7   4      317.48      300.38     35.08 o 
  -3  -7   4     1032.62     1025.84     39.00 o 
  -2  -7   4      180.69      199.65     24.49 o 
  -1  -7   4      264.80      282.24     24.23 o 
   0  -7   4      148.64      143.98     21.82 o 
   1  -7   4      390.99      440.66     39.76 o 
   2  -7   4       33.37       43.09     25.80 o 
   3  -7   4      424.79      394.27     37.58 o 
   4  -7   4      198.42      233.52     38.54 o 
   5  -7   4        0.32       32.81     18.37 o 
   6  -7   4        0.82       21.46     20.56 o 
   7  -7   4        1.65       13.65     30.28 o 
   8  -7   4      208.76      237.38     66.14 o 
   9  -7   4        0.02       -7.51     42.68 o 
 -11  -6   4        4.89       44.10     16.35 o 
 -10  -6   4        2.17      -13.23     22.34 o 
  -9  -6   4       39.08       66.14     22.62 o 
  -8  -6   4       50.79       61.87     23.05 o 
  -7  -6   4      281.54      340.07     40.25 o 
  -6  -6   4       15.94        2.74     20.35 o 
  -5  -6   4      132.22      147.98     20.79 o 
  -4  -6   4       98.89      112.16     20.23 o 
  -3  -6   4      237.88      251.95     25.44 o 
  -2  -6   4      105.52      113.19     18.32 o 
  -1  -6   4     1038.46     1087.62     45.14 o 
   0  -6   4     1327.09     1353.60     86.67 o 
   1  -6   4       45.29       27.06     14.16 o 
   2  -6   4     1454.62     1524.17     78.42 o 
   3  -6   4        6.86       33.66     20.87 o 
   4  -6   4      203.41      208.10     33.91 o 
   5  -6   4      799.20      737.15     72.56 o 
   6  -6   4      268.38      296.92     43.25 o 
   7  -6   4        5.27      -16.26     25.86 o 
   8  -6   4        0.64       10.99     25.89 o 
   9  -6   4       15.80       31.28     41.34 o 
  10  -6   4       26.88       57.28     49.38 o 
 -11  -5   4        3.49       25.32     20.33 o 
 -10  -5   4        2.35      -21.63     21.63 o 
  -9  -5   4      274.54      321.27     46.83 o 
  -8  -5   4       77.27       82.87     21.98 o 
  -7  -5   4      461.96      482.91     52.51 o 
  -6  -5   4       71.71       70.72     31.84 o 
  -5  -5   4      349.87      339.91     41.55 o 
  -4  -5   4       91.74       98.75     28.96 o 
  -3  -5   4      219.95      225.19     26.01 o 
  -2  -5   4     2433.90     2537.55    101.29 o 
  -1  -5   4      876.83      965.06     31.47 o 
   0  -5   4       53.60       37.18     12.71 o 
   1  -5   4       15.82       32.28     12.81 o 
   2  -5   4      819.45      781.61     45.18 o 
   3  -5   4      248.74      263.04     18.24 o 
   4  -5   4      550.77      577.66     57.50 o 
   5  -5   4       94.50       59.63     20.63 o 
   6  -5   4        2.15        0.81     24.10 o 
   7  -5   4      149.13      144.67     33.96 o 
   8  -5   4       34.91       40.91     27.26 o 
   9  -5   4      106.43      136.75     49.61 o 
  10  -5   4        0.62       -9.72     30.36 o 
 -11  -4   4      102.87       77.14     36.65 o 
 -10  -4   4        0.38        2.62     15.42 o 
  -9  -4   4       57.83       80.21     27.13 o 
  -8  -4   4       57.90       35.95     33.63 o 
  -7  -4   4      265.95      265.06     38.92 o 
  -6  -4   4     1025.46      994.22     79.88 o 
  -5  -4   4        0.12       -6.59      6.59 o 
  -4  -4   4      335.50      304.72     30.34 o 
  -3  -4   4       91.03      112.82     14.56 o 
  -2  -4   4       24.15       20.91      8.15 o 
  -1  -4   4       47.86       74.40     15.54 o 
   0  -4   4     4250.04     4444.35    119.16 o 
   1  -4   4       58.22       58.52     12.73 o 
   2  -4   4        6.37       11.91      5.60 o 
   3  -4   4     2116.98     2300.52     63.60 o 
   4  -4   4     1479.92     1535.96     72.06 o 
   5  -4   4       23.61       37.43     23.00 o 
   6  -4   4        0.47       -3.13     34.41 o 
   7  -4   4      201.57      193.73     57.20 o 
   8  -4   4        0.17       32.40     33.96 o 
   9  -4   4      103.43      142.58     32.46 o 
  10  -4   4        0.02       27.10     26.62 o 
  11  -4   4       64.89       74.06     30.62 o 
 -11  -3   4        9.61       25.01     30.39 o 
 -10  -3   4       17.99       17.92     19.76 o 
  -9  -3   4      105.84      105.91     30.02 o 
  -8  -3   4      255.40      281.51     42.06 o 
  -7  -3   4      230.21      229.50     46.26 o 
  -6  -3   4     1302.30     1317.05     61.19 o 
  -5  -3   4      209.75      213.89     16.44 o 
  -4  -3   4      821.70      780.56     23.64 o 
  -3  -3   4       31.39       37.47      5.95 o 
  -2  -3   4      870.34      829.00     24.13 o 
  -1  -3   4     4196.56     4592.06    122.54 o 
   0  -3   4       59.93       60.34      9.27 o 
   1  -3   4      319.02      311.58     22.75 o 
   2  -3   4     1029.94     1064.45     39.54 o 
   3  -3   4     2070.67     2161.99     55.78 o 
   4  -3   4      757.53      809.57     58.32 o 
   5  -3   4     3097.23     3198.26    121.11 o 
   6  -3   4       21.56       28.32     27.55 o 
   7  -3   4       61.10       74.85     26.36 o 
   8  -3   4        3.08      -13.20     23.37 o 
   9  -3   4      560.49      617.64     51.25 o 
  10  -3   4       26.93       35.31     35.31 o 
  11  -3   4        4.53       21.19     26.29 o 
  12  -3   4       37.10       48.96     29.47 o 
 -11  -2   4        0.47       10.59     13.23 o 
 -10  -2   4      106.53      129.88     38.99 o 
  -9  -2   4       16.58       45.30     19.92 o 
  -8  -2   4        8.33        9.89     21.00 o 
  -7  -2   4       71.93       71.45     19.95 o 
  -6  -2   4      492.20      520.60     26.81 o 
  -5  -2   4      514.90      488.23     25.49 o 
  -4  -2   4      613.85      569.76     34.41 o 
  -3  -2   4      860.17      885.64     41.00 o 
  -2  -2   4      972.68      904.76     53.18 o 
  -1  -2   4      265.70      253.95      9.42 o 
   0  -2   4     1905.75     1926.66     34.59 o 
   1  -2   4     3329.39     3198.30    103.23 o 
   2  -2   4        8.11       12.17      7.79 o 
   3  -2   4      922.05      920.87     27.91 o 
   4  -2   4      143.80      149.01      9.07 o 
   5  -2   4     2500.20     2577.80     75.64 o 
   6  -2   4        6.33       22.58     21.35 o 
   7  -2   4      416.99      373.83     51.84 o 
   8  -2   4      423.55      449.44     45.05 o 
   9  -2   4      563.85      472.84     39.59 o 
  10  -2   4        0.78       12.53     26.50 o 
  11  -2   4       12.84       -1.86     33.63 o 
  12  -2   4       13.82       -2.01     27.15 o 
 -11  -1   4        1.16       44.69     42.68 o 
 -10  -1   4       77.03       81.86     22.57 o 
  -9  -1   4       37.71       26.86     10.73 o 
  -8  -1   4      127.17      163.43     21.29 o 
  -7  -1   4      372.71      393.63     27.50 o 
  -6  -1   4        7.65       -3.83     10.95 o 
  -5  -1   4      715.23      734.15     27.15 o 
  -4  -1   4      273.75      232.37     20.12 o 
  -3  -1   4     1751.32     1808.01     53.96 o 
  -2  -1   4      765.98      842.91     61.45 o 
   0  -1   4       83.92       74.19      9.38 o 
   1  -1   4      665.48      630.84     29.33 o 
   2  -1   4       26.38        9.29      7.64 o 
   3  -1   4      631.86      538.84     42.27 o 
   4  -1   4     1151.77     1093.70     52.16 o 
   5  -1   4       54.95       49.00      7.41 o 
   6  -1   4      512.55      471.30     33.20 o 
   7  -1   4      166.39      163.50     93.85 o 
   8  -1   4      292.56      311.88     32.92 o 
   9  -1   4       60.41       82.58     26.40 o 
  10  -1   4      264.32      262.29     83.68 o 
  11  -1   4        1.24        9.06     25.90 o 
  12  -1   4       18.29       16.37     27.33 o 
  13  -1   4       44.53       39.68     27.41 o 
 -11   0   4        0.50       -6.93     39.33 o 
 -10   0   4       68.11       36.06     12.96 o 
  -9   0   4      137.29      179.90     36.06 o 
  -8   0   4      116.44      126.62     18.70 o 
  -7   0   4        0.59       19.30     12.92 o 
  -6   0   4       14.08       10.73     29.44 o 
  -5   0   4      350.53      368.54     25.27 o 
  -4   0   4      229.93      257.09     19.72 o 
  -3   0   4      976.86      953.88     31.58 o 
  -2   0   4        8.47       11.07     15.79 o 
  -1   0   4     1635.29     1624.41     28.07 o 
   0   0   4       38.00       33.84      4.85 o 
   1   0   4     1837.30     1690.82     35.40 o 
   2   0   4     7648.14     7535.30     86.70 o 
   3   0   4      183.73      180.76     19.12 o 
   4   0   4     1573.97     1537.17     31.87 o 
   5   0   4     1404.69     1510.60     38.29 o 
   6   0   4     1964.64     2105.58    175.86 o 
   7   0   4       27.77       27.42     13.71 o 
   8   0   4      290.60      270.72     17.11 o 
   9   0   4      155.94      167.86     32.23 o 
  10   0   4        6.25       -1.48     23.82 o 
  11   0   4       20.96       21.76     25.30 o 
  12   0   4       50.90      106.44     29.55 o 
  13   0   4        0.33       -4.45     23.62 o 
 -11   1   4       68.68       89.83     47.60 o 
 -10   1   4        0.12        6.03     37.99 o 
  -9   1   4       34.51       48.97     12.90 o 
  -8   1   4       82.23       60.38     18.92 o 
  -7   1   4      341.19      326.51     28.51 o 
  -6   1   4      166.07      208.89     23.82 o 
  -5   1   4      184.09      187.70     19.47 o 
  -4   1   4      308.66      270.55     17.14 o 
  -3   1   4     1012.17      842.15     47.39 o 
  -2   1   4     1950.02     1988.79     33.32 o 
  -1   1   4      654.99      661.03     21.56 o 
   0   1   4      883.19      786.89     18.15 o 
   1   1   4     1914.10     1852.84     32.78 o 
   2   1   4     8813.36     8913.94    111.06 o 
   3   1   4       52.14       56.75      9.05 o 
   4   1   4     6884.14     7225.16     72.68 o 
   5   1   4        9.25       10.20      9.80 o 
   6   1   4      396.44      366.16     20.28 o 
   7   1   4     1057.85     1043.69     33.01 o 
   8   1   4      347.69      388.90     29.09 o 
   9   1   4        0.05        9.98     10.50 o 
  10   1   4      499.86      490.23     56.31 o 
  11   1   4      181.67      172.57     30.73 o 
  12   1   4       14.34       29.71     24.37 o 
  13   1   4        5.20       14.63     25.17 o 
 -10   2   4        1.48      -14.97     44.69 o 
  -9   2   4      127.18      129.52     23.46 o 
  -8   2   4       14.60       16.47     10.35 o 
  -7   2   4      280.97      288.57     22.98 o 
  -6   2   4       42.39       59.83     15.51 o 
  -5   2   4     1151.53     1135.70     86.30 o 
  -4   2   4     1377.95     1344.58     66.69 o 
  -3   2   4       32.94       41.43     11.44 o 
  -2   2   4     4126.48     4409.56     81.80 o 
  -1   2   4      374.30      377.58     15.26 o 
   0   2   4     1523.58     1489.35     30.76 o 
   1   2   4       40.91       44.55     14.41 o 
   2   2   4      729.62      727.72     38.75 o 
   3   2   4     1560.65     1660.57     59.91 o 
   4   2   4       43.75       31.70      9.71 o 
   5   2   4     2461.73     2573.12     47.54 o 
   6   2   4     2533.86     2717.34     61.74 o 
   7   2   4        0.59        1.60     12.04 o 
   8   2   4        4.57       18.00     11.93 o 
   9   2   4     1004.93      930.43     46.37 o 
  10   2   4       84.36       81.12     14.95 o 
  11   2   4       18.42       -0.05     22.33 o 
  12   2   4        5.08       52.43     24.91 o 
  13   2   4       94.17      126.77     30.98 o 
 -10   3   4       13.07        4.47     39.77 o 
  -9   3   4       49.68       58.31     24.33 o 
  -8   3   4       13.53       15.53     15.37 o 
  -7   3   4       27.37        7.64     13.54 o 
  -6   3   4      480.11      506.34     51.67 o 
  -5   3   4       16.38       34.39     14.72 o 
  -4   3   4      591.52      529.75     26.21 o 
  -3   3   4       38.61       30.36     12.86 o 
  -2   3   4     5902.89     6141.30    150.59 o 
  -1   3   4       36.12       47.18     13.12 o 
   0   3   4     1734.74     1570.37     36.06 o 
   1   3   4     1065.22     1022.24     24.40 o 
   2   3   4     3728.48     3580.08     41.72 o 
   3   3   4       31.24       27.14     17.78 o 
   4   3   4     1542.21     1544.91     56.63 o 
   5   3   4     2389.99     2405.30     44.54 o 
   6   3   4      150.71      151.14     15.46 o 
   7   3   4      635.29      574.99     23.89 o 
   8   3   4       52.09       40.59     20.05 o 
   9   3   4      339.98      313.34     23.94 o 
  10   3   4      129.86      127.09     26.48 o 
  11   3   4      350.08      324.82     25.65 o 
  12   3   4      247.72      233.62     33.09 o 
  13   3   4        2.30       19.07     27.04 o 
  14   3   4       13.39       31.06     32.18 o 
  -9   4   4        1.59       -1.43     25.59 o 
  -8   4   4       49.97       37.00     22.55 o 
  -7   4   4        5.06       11.10     13.00 o 
  -6   4   4       40.45       47.37     13.63 o 
  -5   4   4       41.37       32.26     13.84 o 
  -4   4   4     1204.38     1213.00     51.36 o 
  -3   4   4      441.23      463.03     32.40 o 
  -2   4   4        0.72       -7.74     12.21 o 
  -1   4   4     1149.24     1173.57     34.76 o 
   0   4   4     2540.89     2510.76     49.47 o 
   1   4   4      147.96      165.15     11.52 o 
   2   4   4     1449.24     1441.39     45.70 o 
   3   4   4     3768.65     3672.43     89.83 o 
   4   4   4        4.43      -13.85     23.24 o 
   5   4   4       13.45       22.93     11.62 o 
   6   4   4      346.08      376.90     18.08 o 
   7   4   4     3160.30     3225.07    107.55 o 
   8   4   4        0.10       -1.03     14.83 o 
   9   4   4        3.21       12.16     14.00 o 
  10   4   4      133.31      142.93     18.54 o 
  11   4   4      100.02       59.32     20.78 o 
  12   4   4       84.69       74.76     17.13 o 
  13   4   4       37.94       45.26     27.60 o 
  14   4   4       37.18       11.18     21.97 o 
  -9   5   4        8.15       35.30     30.17 o 
  -8   5   4       94.94      109.80     32.99 o 
  -7   5   4       54.33       61.37     33.52 o 
  -6   5   4      458.09      420.29     26.71 o 
  -5   5   4      430.53      409.55     28.34 o 
  -4   5   4       70.36       94.28     17.16 o 
  -3   5   4       15.89       27.00     15.34 o 
  -2   5   4      108.46       86.15     13.51 o 
  -1   5   4      190.90      150.86     16.24 o 
   0   5   4      355.72      381.62     22.06 o 
   1   5   4     2559.86     2654.44     42.62 o 
   2   5   4        8.70        6.03     16.58 o 
   3   5   4      292.19      288.36     24.35 o 
   4   5   4       19.66       10.50     24.36 o 
   5   5   4      854.25      818.07     32.23 o 
   6   5   4      357.37      367.01     17.47 o 
   7   5   4      159.79      125.93     14.23 o 
   8   5   4      253.48      222.57     17.69 o 
   9   5   4       21.62       25.32     13.74 o 
  10   5   4       23.55       26.49     13.87 o 
  11   5   4       24.05       25.56     17.56 o 
  12   5   4      234.15      292.07     28.96 o 
  13   5   4        2.21       12.90     20.19 o 
  14   5   4        1.25        8.49     31.28 o 
  -8   6   4       38.91       36.43     34.64 o 
  -7   6   4        7.81        5.14     22.00 o 
  -6   6   4      100.34       72.05     45.14 o 
  -5   6   4        2.37       19.61     16.76 o 
  -4   6   4       28.69       19.79     13.39 o 
  -3   6   4      198.72      221.26     22.39 o 
  -2   6   4        0.50       -2.69     13.46 o 
  -1   6   4       29.76       29.36     12.85 o 
   0   6   4      127.62      141.09     15.15 o 
   1   6   4     2885.51     3055.84     63.81 o 
   2   6   4        6.96        3.94      5.02 o 
   3   6   4     3909.48     4166.03    139.88 o 
   4   6   4     2097.09     2125.23     74.41 o 
   5   6   4      172.87      157.68     22.31 o 
   6   6   4     1084.26     1026.67     27.94 o 
   7   6   4      125.20      137.40     25.01 o 
   8   6   4      387.18      419.35     22.94 o 
   9   6   4      216.49      205.52     20.81 o 
  10   6   4       79.15       82.44     26.91 o 
  11   6   4      108.43       95.88     16.78 o 
  12   6   4       42.24       38.82     18.97 o 
  13   6   4        0.03       15.43     34.75 o 
  -8   7   4       19.40       32.37     25.48 o 
  -7   7   4       56.15       44.87     25.44 o 
  -6   7   4       10.46       28.18     22.97 o 
  -5   7   4      161.37      179.08     45.92 o 
  -4   7   4       37.86       39.22     17.88 o 
  -3   7   4       84.71       61.15     14.56 o 
  -2   7   4        0.20       20.02     16.14 o 
  -1   7   4     1226.94     1300.17     56.36 o 
   0   7   4      741.67      795.82     29.95 o 
   1   7   4      197.07      199.38     23.42 o 
   2   7   4     3043.17     3158.57    107.48 o 
   3   7   4      103.92      108.60     28.15 o 
   4   7   4      149.67      106.67     23.71 o 
   5   7   4       18.01        9.39     21.00 o 
   6   7   4      965.81      940.88     79.77 o 
   7   7   4        7.42       20.09     34.52 o 
   8   7   4      387.50      381.50     29.22 o 
   9   7   4       24.62       39.04     14.68 o 
  10   7   4      744.57      805.82     34.05 o 
  11   7   4        0.23      -26.79     29.05 o 
  12   7   4       45.84       53.76     22.59 o 
  13   7   4       97.39       73.52     28.29 o 
  -7   8   4       30.28       32.19     24.51 o 
  -6   8   4       38.06       33.87     24.08 o 
  -5   8   4       72.53       65.88     27.04 o 
  -4   8   4        1.80        1.75     17.11 o 
  -3   8   4      216.62      214.32     21.43 o 
  -2   8   4      580.37      542.29     31.55 o 
  -1   8   4        7.49       -9.05     13.99 o 
   0   8   4       42.66       61.18     15.13 o 
   1   8   4       64.24       62.06     13.84 o 
   2   8   4      310.17      296.65     32.73 o 
   3   8   4      102.46      126.23     40.78 o 
   4   8   4      808.37     1004.08     81.34 o 
   5   8   4       17.59       48.12     24.29 o 
   6   8   4      307.59      294.06     43.57 o 
   7   8   4       62.51       22.25     24.41 o 
   8   8   4      830.24      891.09     49.97 o 
   9   8   4       70.94       91.86     25.99 o 
  10   8   4       21.20       42.37     29.27 o 
  11   8   4       20.35       -8.74     22.20 o 
  12   8   4        0.28       37.54     23.86 o 
  13   8   4        7.08       19.17     22.10 o 
  -6   9   4       19.38       40.13     27.71 o 
  -5   9   4        6.25       15.14     21.90 o 
  -4   9   4      323.27      286.23     49.49 o 
  -3   9   4      187.48      193.65     22.30 o 
  -2   9   4      146.76      111.02     16.03 o 
  -1   9   4      108.42       93.70     16.25 o 
   0   9   4      416.43      436.52     28.84 o 
   1   9   4       59.85       59.48     11.78 o 
   2   9   4       79.88      128.71     48.04 o 
   3   9   4      299.35      311.25     40.23 o 
   4   9   4      450.56      509.76     55.38 o 
   5   9   4        4.16       25.64     15.74 o 
   6   9   4        8.13       14.42     24.48 o 
   7   9   4     1012.32     1009.78     70.83 o 
   8   9   4       13.03      -12.76     24.16 o 
   9   9   4      208.73      271.36     36.03 o 
  10   9   4        3.48       47.53     25.05 o 
  12   9   4       16.59       16.97     22.62 o 
  13   9   4      165.71      184.58     38.84 o 
  -5  10   4        2.14       11.83     22.06 o 
  -4  10   4       67.05       61.85     23.88 o 
  -3  10   4        2.22        0.45     24.36 o 
  -2  10   4      384.74      427.19     27.93 o 
  -1  10   4       49.32       28.85     13.52 o 
   0  10   4       24.71       43.42     14.56 o 
   1  10   4      165.01      158.66     26.19 o 
   2  10   4      169.11      236.64     37.05 o 
   3  10   4      228.71      233.30     38.08 o 
   4  10   4       69.31       70.42     30.72 o 
   5  10   4      199.82      162.16     38.99 o 
   6  10   4       37.64       51.31     24.01 o 
   7  10   4       68.40       79.61     26.66 o 
   8  10   4        2.30       52.92     30.28 o 
   9  10   4      349.15      442.80     44.35 o 
  10  10   4       12.68        5.00     24.33 o 
  11  10   4       21.50       13.97     23.44 o 
  12  10   4       56.91       52.74     40.67 o 
  -4  11   4        8.93       69.49     45.58 o 
  -3  11   4        8.61        5.37     19.34 o 
  -2  11   4       15.11       27.93     39.33 o 
  -1  11   4       69.42       79.75     20.39 o 
   0  11   4       11.83       10.70     16.17 o 
   1  11   4      215.82      285.35     49.16 o 
   2  11   4        2.63        0.12     13.42 o 
   3  11   4      126.95      102.98     27.20 o 
   4  11   4      106.76       95.76     26.86 o 
   5  11   4      218.85      232.05     41.06 o 
   6  11   4       31.63       44.33     29.61 o 
   7  11   4      387.99      378.03     37.98 o 
   8  11   4      155.12      177.20     35.73 o 
   9  11   4        0.47       19.48     25.22 o 
  10  11   4       30.74       43.63     36.20 o 
  11  11   4       43.26       38.20     24.43 o 
  -2  12   4        8.64       14.52     43.13 o 
  -1  12   4      198.27      172.73     62.79 o 
   0  12   4       26.28       52.88     31.06 o 
   1  12   4       25.88       37.76     27.26 o 
   2  12   4        1.49       22.34     20.76 o 
   3  12   4      249.35      281.88     45.37 o 
   4  12   4      177.03      168.57     35.83 o 
   5  12   4      109.15      157.86     32.74 o 
   6  12   4      179.44      182.38     51.73 o 
   7  12   4        5.28       25.72     22.43 o 
   8  12   4       14.56      -11.81     23.71 o 
   9  12   4       46.66       40.81     26.84 o 
  10  12   4      129.92      141.06     39.30 o 
   0  13   4        4.43       29.72     15.64 o 
   1  13   4      102.76      126.56     34.61 o 
   2  13   4       15.11       29.72     22.82 o 
   3  13   4        7.26       -2.71     23.87 o 
   4  13   4      180.70      137.15     30.85 o 
   5  13   4      132.29      136.08     29.50 o 
   6  13   4        3.41      -10.80     24.32 o 
   7  13   4        0.09      -15.99     23.68 o 
   8  13   4      115.91      224.35     64.58 o 
   9  13   4       23.66        3.19     25.81 o 
   3  14   4       24.90       30.15     19.18 o 
   4  14   4       92.26       80.72     29.88 o 
   5  14   4       11.79       32.89     16.25 o 
   6  14   4       19.49       29.33     19.49 o 
   7  14   4        1.09       31.73     40.44 o 
  -3 -12   5      163.48      120.89     37.32 o 
  -2 -12   5        3.35        8.27     26.81 o 
  -1 -12   5       47.66       56.09     30.39 o 
  -6 -11   5        1.37        7.37     23.69 o 
  -5 -11   5       40.76       78.43     41.34 o 
  -4 -11   5        4.85       12.04     29.16 o 
  -3 -11   5       18.87       28.00     20.23 o 
  -2 -11   5       23.52       44.10     16.92 o 
  -1 -11   5       92.71       94.62     20.15 o 
   0 -11   5        3.77       25.80     19.63 o 
   1 -11   5       57.17       37.18     26.81 o 
   2 -11   5       32.77       56.34     37.76 o 
   3 -11   5        3.18       31.66     14.64 o 
  -7 -10   5       49.26       46.91     24.96 o 
  -6 -10   5        5.41       -3.53     19.69 o 
  -5 -10   5       58.59       48.54     20.77 o 
  -4 -10   5        0.73       23.16     18.01 o 
  -3 -10   5      154.62      123.46     25.65 o 
  -2 -10   5      395.16      442.25     55.57 o 
  -1 -10   5        1.03      -10.35     16.42 o 
   0 -10   5      175.76      174.93     21.83 o 
   1 -10   5       48.07       46.30     19.94 o 
   2 -10   5       93.76       82.42     23.51 o 
   3 -10   5        0.42      -13.13     22.67 o 
   4 -10   5      176.94      153.48     38.20 o 
   5 -10   5        4.15       19.72     17.88 o 
  -8  -9   5        0.08       44.47     31.95 o 
  -7  -9   5      169.51      124.78     59.10 o 
  -6  -9   5       34.85       29.37     12.77 o 
  -5  -9   5      223.04      219.53     42.35 o 
  -4  -9   5      216.15      231.94     36.75 o 
  -3  -9   5       76.42      101.29     18.31 o 
  -2  -9   5      192.27      196.02     29.52 o 
  -1  -9   5       14.50       22.63     16.31 o 
   0  -9   5      468.24      468.44     36.94 o 
   1  -9   5      131.04      121.71     38.59 o 
   2  -9   5      180.17      170.85     35.83 o 
   3  -9   5       71.66       85.04     28.11 o 
   4  -9   5       43.72       23.04     19.05 o 
   5  -9   5       81.48       55.83     19.06 o 
   6  -9   5       63.43       45.94     26.74 o 
  -9  -8   5       23.32       27.32     33.96 o 
  -8  -8   5      111.17       92.32     28.27 o 
  -7  -8   5       53.97      109.04     46.48 o 
  -6  -8   5      206.49      179.21     34.61 o 
  -5  -8   5       28.37       63.69     16.30 o 
  -4  -8   5       64.29       95.41     47.82 o 
  -3  -8   5       39.58       49.81     13.59 o 
  -2  -8   5      167.43      200.58     23.71 o 
  -1  -8   5        5.08       -0.67     12.04 o 
   0  -8   5       11.62        7.47     10.68 o 
   1  -8   5       27.37       34.49     10.78 o 
   2  -8   5      130.29      150.02     21.19 o 
   3  -8   5        0.04        0.03     20.29 o 
   4  -8   5      136.98      125.19     35.29 o 
   5  -8   5      477.47      750.57    149.94 o 
   6  -8   5      103.41       62.36     27.70 o 
   7  -8   5       23.47       26.79     24.24 o 
   8  -8   5        0.96      -17.59     29.10 o 
 -10  -7   5       21.55        9.11     29.16 o 
  -9  -7   5        0.00        7.68     20.97 o 
  -8  -7   5      174.01      271.35     47.93 o 
  -7  -7   5        1.41        8.47     21.09 o 
  -6  -7   5      330.63      344.54     42.56 o 
  -5  -7   5       16.88       21.68     26.70 o 
  -4  -7   5      683.48      643.10     72.51 o 
  -3  -7   5       22.42       16.62      9.76 o 
  -2  -7   5      130.52      133.73     17.77 o 
  -1  -7   5        5.42       -4.31     10.52 o 
   0  -7   5       22.19       39.06     12.17 o 
   1  -7   5      862.64      929.90     59.54 o 
   2  -7   5        1.38       13.81      7.83 o 
   3  -7   5      365.48      418.28     47.22 o 
   4  -7   5        1.10        9.98     23.46 o 
   5  -7   5        0.17        8.53     24.20 o 
   6  -7   5       26.47       30.54     39.33 o 
   7  -7   5      256.27      230.91     42.79 o 
   8  -7   5        6.39       37.45     37.32 o 
   9  -7   5        3.68       27.48     17.99 o 
 -10  -6   5        8.20        8.09     24.80 o 
  -9  -6   5        0.04       13.16     19.75 o 
  -8  -6   5      205.60      146.64     42.01 o 
  -7  -6   5      200.97      156.46     35.64 o 
  -6  -6   5      192.33      220.30     63.35 o 
  -5  -6   5      190.82      174.75     30.05 o 
  -4  -6   5       48.29       46.01     19.58 o 
  -3  -6   5        0.69        1.22      8.85 o 
  -2  -6   5      292.11      285.45     22.03 o 
  -1  -6   5     1050.36     1152.30     43.76 o 
   0  -6   5        0.80        1.97      7.41 o 
   1  -6   5      700.89      678.57     44.22 o 
   2  -6   5       45.99       36.20      9.53 o 
   3  -6   5      871.31      825.05     52.50 o 
   4  -6   5       39.60       25.71     22.99 o 
   5  -6   5        8.90       24.35     15.89 o 
   6  -6   5       26.99       37.55     17.73 o 
   7  -6   5        7.98       -4.94     18.60 o 
   8  -6   5      100.97       86.09     33.60 o 
   9  -6   5       12.15       38.99     20.01 o 
  10  -6   5       34.47       29.76     46.59 o 
 -10  -5   5      100.14      121.00     36.21 o 
  -9  -5   5       57.86       45.04     16.60 o 
  -8  -5   5        1.27       10.57     36.65 o 
  -7  -5   5       38.90       59.61     23.64 o 
  -6  -5   5        0.84       32.76     20.08 o 
  -5  -5   5      110.07      114.81     20.67 o 
  -4  -5   5       30.10       28.62     17.99 o 
  -3  -5   5      913.78      864.77     54.37 o 
  -2  -5   5       13.45       31.05     13.05 o 
  -1  -5   5        0.08        3.22      9.28 o 
   0  -5   5      141.98      163.84     19.97 o 
   1  -5   5     1726.45     1865.09     55.34 o 
   2  -5   5      876.06      899.35     47.92 o 
   3  -5   5      144.53      123.44     18.13 o 
   4  -5   5      389.67      362.38     41.31 o 
   5  -5   5      131.43       95.74     48.04 o 
   6  -5   5        3.13       34.87     25.16 o 
   7  -5   5       60.81       68.35     75.08 o 
   8  -5   5      308.19      329.37     71.73 o 
   9  -5   5        7.07       59.21     42.90 o 
  10  -5   5       14.55        2.46     40.22 o 
 -10  -4   5        2.99       12.12     15.97 o 
  -9  -4   5        0.09       22.99     16.09 o 
  -8  -4   5      187.25      179.24     30.35 o 
  -7  -4   5      500.92      598.16     60.90 o 
  -6  -4   5      232.79      208.59     63.46 o 
  -5  -4   5      371.67      416.56     54.98 o 
  -4  -4   5        6.94      -16.54     31.06 o 
  -3  -4   5      964.92      993.21     45.62 o 
  -2  -4   5       14.65       18.50      9.84 o 
  -1  -4   5     1984.12     2106.81     84.24 o 
   0  -4   5     1660.19     1688.05     41.96 o 
   1  -4   5        3.22       -0.68      9.79 o 
   2  -4   5     1264.28     1278.70     50.75 o 
   3  -4   5       35.27       38.89      6.85 o 
   4  -4   5      660.74      630.83     32.29 o 
   5  -4   5        9.48        8.49     34.64 o 
   6  -4   5      668.35      653.37     58.99 o 
   7  -4   5       28.81       25.72     26.42 o 
   8  -4   5       84.15       65.43     27.17 o 
   9  -4   5        4.86       23.12     27.93 o 
  10  -4   5      121.08      225.19     42.37 o 
  11  -4   5        4.42       -3.42     28.38 o 
 -10  -3   5       13.31       17.63     48.38 o 
  -9  -3   5      209.41      225.39     42.23 o 
  -8  -3   5       77.60       55.03     27.23 o 
  -7  -3   5        3.17       13.91     21.53 o 
  -6  -3   5        2.30       37.67     44.80 o 
  -5  -3   5      527.82      450.16     58.02 o 
  -4  -3   5      122.83      128.19     23.13 o 
  -3  -3   5      693.17      798.17     64.35 o 
  -2  -3   5     4503.33     4655.78     78.86 o 
  -1  -3   5     1888.20     2004.93     58.54 o 
   0  -3   5       40.00       40.65      8.73 o 
   1  -3   5       12.37        3.93     10.14 o 
   2  -3   5      246.09      229.23     38.88 o 
   3  -3   5      794.37      859.64     31.03 o 
   4  -3   5     1664.91     1694.49     56.87 o 
   5  -3   5      165.92      191.70     27.47 o 
   6  -3   5      808.00      808.32     64.02 o 
   7  -3   5       26.19       58.67     25.22 o 
   8  -3   5       21.59       58.07     27.17 o 
   9  -3   5      417.76      390.37     61.23 o 
  10  -3   5       51.70       31.11     27.88 o 
  11  -3   5       32.10       69.09     30.98 o 
  12  -3   5        7.85       27.14     32.18 o 
 -10  -2   5        2.99      -21.54     25.36 o 
  -9  -2   5      118.00       91.79     77.09 o 
  -8  -2   5       23.38       37.95     19.96 o 
  -7  -2   5      357.11      316.32     43.66 o 
  -6  -2   5      149.25      199.63     32.03 o 
  -5  -2   5      209.23      201.86     27.25 o 
  -4  -2   5      265.63      251.80     27.89 o 
  -3  -2   5       30.10       39.86     19.32 o 
  -2  -2   5      339.06      305.28     25.70 o 
  -1  -2   5        7.52       15.21     17.75 o 
   0  -2   5     3226.75     3233.70     63.86 o 
   1  -2   5        1.84       19.68      9.56 o 
   2  -2   5       80.47       75.76     11.45 o 
   3  -2   5     1540.72     1568.45     40.46 o 
   4  -2   5      567.97      574.18     21.34 o 
   5  -2   5     1233.52     1273.00     34.32 o 
   6  -2   5      422.58      450.94     33.58 o 
   7  -2   5      651.17      633.46     42.87 o 
   8  -2   5      108.78       93.68     27.26 o 
   9  -2   5      362.76      387.25     41.24 o 
  10  -2   5       25.28        5.27     26.52 o 
  11  -2   5      378.58      361.65     47.37 o 
  12  -2   5       13.61       23.21     26.50 o 
 -10  -1   5        1.00       -1.10     11.42 o 
  -9  -1   5       79.61       90.50     35.98 o 
  -8  -1   5      223.73      316.91     48.65 o 
  -7  -1   5        6.35        5.97     18.88 o 
  -6  -1   5        0.83       34.12     37.09 o 
  -5  -1   5      156.88      138.30     13.85 o 
  -4  -1   5      578.29      506.24     34.24 o 
  -3  -1   5      204.86      203.18     38.21 o 
  -2  -1   5     1183.11     1113.24     61.90 o 
  -1  -1   5     1223.06     1148.54     59.44 o 
   0  -1   5     1352.17     1297.10     32.56 o 
   1  -1   5     1131.05     1089.04     27.95 o 
   2  -1   5     1264.46     1201.37     53.96 o 
   3  -1   5     2715.10     2706.67     80.89 o 
   4  -1   5        4.85       10.29      7.90 o 
   5  -1   5     1787.41     1761.60     40.98 o 
   6  -1   5       51.43       36.63      6.92 o 
   7  -1   5      391.02      401.66     34.62 o 
   8  -1   5      133.92      132.28     36.42 o 
   9  -1   5       73.33       86.27     35.73 o 
  10  -1   5      129.53      148.10     33.61 o 
  11  -1   5       20.49       63.15     32.67 o 
  12  -1   5       11.45       -7.57     25.21 o 
  13  -1   5       32.99       30.19     29.04 o 
 -10   0   5       76.45       74.84     72.29 o 
  -9   0   5        2.07       -9.24     19.28 o 
  -8   0   5        0.20       -8.37     14.33 o 
  -7   0   5       20.96       25.79     13.62 o 
  -6   0   5      582.87      588.35     27.04 o 
  -5   0   5      218.65      187.62     15.88 o 
  -4   0   5      563.76      590.23     24.63 o 
  -3   0   5      193.90      150.65     21.24 o 
  -2   0   5     1158.35     1090.56     43.20 o 
  -1   0   5     2245.24     2250.67     65.06 o 
   0   0   5      756.01      708.70     17.04 o 
   1   0   5     2457.82     2290.81     68.15 o 
   2   0   5     1924.93     1873.44     36.47 o 
   3   0   5       20.86        2.93      8.08 o 
   4   0   5        0.27       18.28     18.79 o 
   5   0   5     3038.03     3103.83     46.78 o 
   6   0   5        1.53       20.01      9.34 o 
   7   0   5      277.96      271.37     39.48 o 
   8   0   5      129.75      112.21     27.74 o 
   9   0   5      157.10      150.15     43.57 o 
  10   0   5       34.07       46.91     49.61 o 
  11   0   5       63.86       68.68     27.92 o 
  12   0   5       55.35       68.29     26.62 o 
  13   0   5        4.54       39.50     27.58 o 
 -10   1   5       37.46       72.40     45.14 o 
  -9   1   5        2.03       14.97     10.61 o 
  -8   1   5      119.81      127.45     30.11 o 
  -7   1   5       10.76       -5.20     14.05 o 
  -6   1   5        0.21        5.87     13.22 o 
  -5   1   5      446.83      456.07     27.25 o 
  -4   1   5     1653.18     1780.07     44.36 o 
  -3   1   5     2969.03     3182.21     62.60 o 
  -2   1   5      272.62      282.55     13.63 o 
  -1   1   5     1054.04      987.72     29.03 o 
   0   1   5       19.59       10.41     20.09 o 
   1   1   5      621.26      571.82     19.70 o 
   2   1   5     2109.43     2201.61     51.08 o 
   3   1   5     3382.12     3514.38     65.47 o 
   4   1   5      191.07      178.03     16.68 o 
   5   1   5       21.09       48.18     11.75 o 
   6   1   5     1896.50     1928.94     66.65 o 
   7   1   5      694.75      702.50     31.06 o 
   8   1   5       12.44       43.86     13.85 o 
   9   1   5        3.12       14.74     10.65 o 
  10   1   5      201.46      215.12     38.10 o 
  11   1   5        0.56       25.50     39.89 o 
  12   1   5       63.02       95.60     32.97 o 
  13   1   5       18.01       19.16     25.53 o 
  -8   2   5       96.78      105.10     27.77 o 
  -7   2   5       49.09       57.60     14.80 o 
  -6   2   5        3.51       36.03     19.50 o 
  -5   2   5      431.61      467.12     26.44 o 
  -4   2   5       54.34       53.96     13.62 o 
  -3   2   5      150.72      165.75     15.88 o 
  -2   2   5        0.16       16.41     16.51 o 
  -1   2   5      907.49      857.27     42.74 o 
   0   2   5      494.70      484.97     19.20 o 
   1   2   5     2335.91     2313.28     40.52 o 
   2   2   5     4692.01     4581.69     57.40 o 
   3   2   5      654.54      674.43     22.06 o 
   4   2   5     1036.16      906.39     30.06 o 
   5   2   5     1077.30     1121.53     50.98 o 
   6   2   5     2595.37     2830.23     68.72 o 
   7   2   5        5.94       28.21     20.33 o 
   8   2   5      416.58      428.11     24.52 o 
   9   2   5        2.35       -3.65     11.56 o 
  10   2   5       65.52       82.24     35.92 o 
  11   2   5        6.91       42.67     32.07 o 
  12   2   5      209.44      197.12     45.70 o 
  13   2   5       35.31       16.18     23.35 o 
  -9   3   5       44.38      139.43     71.50 o 
  -8   3   5        3.74       12.54     13.90 o 
  -7   3   5      503.60      558.25     30.94 o 
  -6   3   5       18.74       31.01     14.24 o 
  -5   3   5      252.58      258.06     24.56 o 
  -4   3   5       84.06       96.94     17.57 o 
  -3   3   5     1840.44     1932.36     47.61 o 
  -2   3   5        9.70       16.26     10.12 o 
  -1   3   5       54.85       65.65     18.16 o 
   0   3   5     3220.82     3278.95     48.04 o 
   1   3   5       21.24       37.56     10.21 o 
   2   3   5        2.63       12.69      8.89 o 
   3   3   5        1.12       12.71      8.79 o 
   4   3   5     3340.77     3372.68     62.96 o 
   5   3   5      207.76      224.12     23.07 o 
   6   3   5      135.88      119.61     16.87 o 
   7   3   5      532.20      546.73     24.66 o 
   8   3   5     1568.65     1641.86     64.41 o 
   9   3   5        0.28       12.84     14.67 o 
  10   3   5      350.08      364.27     25.93 o 
  11   3   5      399.80      370.24     29.01 o 
  12   3   5      238.12      252.41     35.59 o 
  13   3   5       16.20       54.26     35.19 o 
  14   3   5        1.98       25.25     24.05 o 
  -9   4   5       12.14       19.89     39.77 o 
  -8   4   5        0.04       15.69     37.99 o 
  -7   4   5      354.71      392.93     27.23 o 
  -6   4   5       58.60       38.65     14.54 o 
  -5   4   5       95.89      117.07     15.69 o 
  -4   4   5      595.36      554.50     54.43 o 
  -3   4   5        2.03        9.36     14.00 o 
  -2   4   5      702.00      704.22     30.33 o 
  -1   4   5       46.66       39.87     16.71 o 
   0   4   5     2149.82     2070.17     39.47 o 
   1   4   5       59.73       80.37     12.75 o 
   2   4   5     2304.80     2208.50     46.12 o 
   3   4   5       45.63       56.05     20.90 o 
   4   4   5        3.09        2.83      4.95 o 
   5   4   5      411.82      358.13     29.72 o 
   6   4   5     1219.19     1301.79     51.39 o 
   7   4   5      515.59      521.22     22.04 o 
   8   4   5        8.12       22.10     13.67 o 
   9   4   5      976.81     1026.97     41.08 o 
  10   4   5       17.04       -1.59     13.20 o 
  11   4   5       83.71       59.45     17.28 o 
  12   4   5       16.07       18.25     16.71 o 
  13   4   5      121.53       92.78     32.85 o 
  14   4   5        2.14       71.80     26.77 o 
  -9   5   5       17.55      157.09     61.00 o 
  -8   5   5        2.22       -3.53     21.20 o 
  -7   5   5       10.29        5.90     22.07 o 
  -6   5   5       67.07       72.79     16.29 o 
  -5   5   5        8.15       13.35     12.91 o 
  -4   5   5      106.49       99.67     18.40 o 
  -3   5   5       19.34       13.64     14.79 o 
  -2   5   5     1957.09     2111.02     52.36 o 
  -1   5   5       11.27       23.15     11.57 o 
   0   5   5       45.71       49.85     14.85 o 
   1   5   5      205.59      218.82     16.72 o 
   2   5   5     2633.60     2670.18     65.19 o 
   3   5   5      999.38     1052.26     83.46 o 
   4   5   5     1070.70     1084.34     84.91 o 
   5   5   5     1700.53     1596.04     83.57 o 
   6   5   5        0.62        7.15     12.54 o 
   7   5   5      402.60      383.30     20.56 o 
   8   5   5       59.95       56.07     12.23 o 
   9   5   5      388.56      425.80     26.40 o 
  10   5   5       12.52       36.90     15.86 o 
  11   5   5      115.93      138.29     20.09 o 
  12   5   5       57.07       34.83     16.18 o 
  13   5   5        3.44       12.33     19.62 o 
  14   5   5       24.87       28.83     35.75 o 
  -8   6   5        2.94       33.87     23.78 o 
  -7   6   5       11.02       38.49     23.92 o 
  -6   6   5        7.39       21.33     27.37 o 
  -5   6   5        3.15        9.46     23.30 o 
  -4   6   5     1102.65     1064.72     49.82 o 
  -3   6   5       57.61       48.13     14.93 o 
  -2   6   5        2.38       15.85     12.24 o 
  -1   6   5        8.22        6.82      9.16 o 
   0   6   5     1548.22     1506.69     47.65 o 
   1   6   5      334.64      329.18     19.80 o 
   2   6   5      184.63      190.06     12.08 o 
   4   6   5       24.73       17.65     19.59 o 
   5   6   5       22.47       45.14     29.27 o 
   6   6   5       64.86       75.13     22.04 o 
   7   6   5      854.12      843.94     36.77 o 
   8   6   5        6.84        9.59     10.79 o 
   9   6   5        1.34       26.77     12.28 o 
  10   6   5       65.37       68.65     16.36 o 
  11   6   5      100.32      138.29     19.74 o 
  12   6   5        0.01       14.31     14.54 o 
  13   6   5        2.99       22.58     26.93 o 
  14   6   5       49.32       21.67     34.64 o 
  -7   7   5        0.48       39.86     24.29 o 
  -6   7   5       93.82      134.61     26.79 o 
  -5   7   5      168.59      134.13     19.77 o 
  -4   7   5        0.53       13.33     13.94 o 
  -3   7   5      311.89      331.63     28.85 o 
  -2   7   5      563.36      557.09     36.10 o 
  -1   7   5       52.68       28.40     14.65 o 
   0   7   5      101.72       92.42     15.20 o 
   1   7   5     1656.08     1795.67     44.62 o 
   2   7   5        3.92        5.09      9.20 o 
   3   7   5      844.69      748.14     56.51 o 
   4   7   5       75.68       74.19     24.14 o 
   5   7   5      889.62      891.80     67.93 o 
   6   7   5       61.16       95.91     35.64 o 
   7   7   5        0.11       27.77     25.56 o 
   8   7   5      218.20      245.37     84.46 o 
   9   7   5      277.94      298.49     33.66 o 
  10   7   5        1.33       -6.92     22.60 o 
  11   7   5       55.05       71.99     23.62 o 
  12   7   5      201.03      207.05     32.29 o 
  13   7   5        0.27        9.81     43.24 o 
  -7   8   5       10.70      -15.22     22.60 o 
  -6   8   5       44.21       48.51     28.60 o 
  -5   8   5        0.91        6.89     20.65 o 
  -4   8   5       29.32        3.15     17.33 o 
  -3   8   5      474.99      473.41     28.37 o 
  -2   8   5      219.89      231.01     23.52 o 
  -1   8   5        9.40        7.60     14.20 o 
   0   8   5       14.62       34.15     20.64 o 
   1   8   5      335.13      343.92     29.28 o 
   2   8   5      586.96      570.80     48.59 o 
   3   8   5     1341.08     1451.64     94.07 o 
   4   8   5      510.86      508.58     59.66 o 
   5   8   5      396.22      373.58     68.49 o 
   6   8   5        6.12       10.06     30.17 o 
   7   8   5       14.87       25.81     24.81 o 
   8   8   5      688.41      715.68     48.38 o 
   9   8   5        4.63       16.36     24.10 o 
  10   8   5      399.23      517.95     47.71 o 
  11   8   5        2.77        9.94     22.81 o 
  12   8   5      101.63       87.83     44.36 o 
  13   8   5        2.35       64.03     28.27 o 
  -6   9   5        1.86      -13.90     22.67 o 
  -5   9   5       57.06       47.89     25.25 o 
  -4   9   5        0.03        8.85     20.51 o 
  -3   9   5       56.64       21.83     14.35 o 
  -2   9   5       66.89       60.83     16.71 o 
  -1   9   5      454.96      461.24     30.99 o 
   0   9   5      447.77      405.59     27.42 o 
   1   9   5      106.81      106.98     15.87 o 
   2   9   5      962.76     1068.58     78.77 o 
   3   9   5      191.06      188.25     31.57 o 
   4   9   5      136.94      158.68     32.51 o 
   5   9   5        2.63       -2.73     23.37 o 
   6   9   5      583.76      696.40    108.71 o 
   7   9   5       20.99       12.51     30.61 o 
   8   9   5        7.21        2.46     23.82 o 
   9   9   5       13.07       17.29     24.98 o 
  10   9   5      331.05      443.57     58.10 o 
  11   9   5      178.60      138.17     28.12 o 
  12   9   5        4.72       31.29     40.78 o 
  13   9   5       12.39       10.49     22.75 o 
  -5  10   5       29.56       49.49     23.99 o 
  -4  10   5        4.64        8.01     20.56 o 
  -3  10   5       22.69        5.59     22.79 o 
  -2  10   5      173.17      160.05     20.31 o 
  -1  10   5       36.67       34.16     18.91 o 
   0  10   5        3.51        8.15     17.93 o 
   1  10   5        4.58       22.03      9.77 o 
   2  10   5      201.08      218.99     33.55 o 
   3  10   5       39.11       67.71     35.98 o 
   4  10   5      199.31      224.70     41.57 o 
   5  10   5        1.58       19.55     16.31 o 
   6  10   5      106.29       96.78     21.71 o 
   7  10   5       19.76       21.39     25.11 o 
   8  10   5      365.44      385.44     41.87 o 
   9  10   5      377.57      375.73     46.37 o 
  10  10   5        9.75       26.45     24.39 o 
  11  10   5       98.74       96.86     30.30 o 
  12  10   5       49.24       28.41     24.91 o 
  -3  11   5        4.78      -21.23     36.65 o 
  -2  11   5       37.36       15.19     37.99 o 
  -1  11   5       43.72       15.98     14.65 o 
   0  11   5      404.91      459.47     62.68 o 
   1  11   5       16.56       26.92     20.38 o 
   2  11   5        2.45      -18.33     42.01 o 
   3  11   5       33.26       40.89     22.12 o 
   4  11   5      187.53      232.08     37.48 o 
   5  11   5      107.72      107.26     26.03 o 
   6  11   5      142.59      206.16     39.35 o 
   7  11   5      310.07      350.04     83.68 o 
   8  11   5       39.73       45.54     26.85 o 
   9  11   5       66.88       84.42     28.94 o 
  10  11   5        5.06        1.82     24.70 o 
  11  11   5       33.20       15.46     23.96 o 
  12  11   5        7.45        9.81     23.35 o 
  -2  12   5       61.62       94.07     59.89 o 
  -1  12   5        2.05       -6.26     38.21 o 
   0  12   5        1.32      -19.23     19.23 o 
   1  12   5        6.09       24.07     33.41 o 
   2  12   5      129.14      115.97     35.08 o 
   3  12   5      122.40      110.22     24.71 o 
   4  12   5       10.53       39.05     15.31 o 
   5  12   5      364.20      426.46     57.20 o 
   6  12   5      116.07      156.77     53.29 o 
   7  12   5       29.36        7.20     30.39 o 
   8  12   5        5.32      -17.16     25.20 o 
   9  12   5       89.75      141.46     40.18 o 
  10  12   5        0.26        0.48     26.84 o 
  11  12   5        0.51       18.69     26.29 o 
   0  13   5       18.55       16.31     25.03 o 
   1  13   5       75.65       62.38     27.37 o 
   2  13   5       10.04       44.69     29.50 o 
   3  13   5        8.31       31.38     30.61 o 
   4  13   5       96.46       63.96     28.35 o 
   5  13   5       79.72       62.20     24.96 o 
   6  13   5       16.67       42.04     19.03 o 
   7  13   5      167.79      192.49     50.61 o 
   8  13   5       47.83       24.60     32.51 o 
   9  13   5       33.76       33.16     26.39 o 
   2  14   5        5.52        3.35     27.26 o 
   3  14   5      101.07       68.15     36.87 o 
   4  14   5       35.89       63.34     41.67 o 
   5  14   5        6.80       -8.32     33.63 o 
   6  14   5      100.09       69.46     51.73 o 
   7  14   5        1.44       18.14     28.67 o 
  -4 -11   6       23.01       21.90     17.27 o 
  -3 -11   6       15.79       30.43     20.70 o 
  -2 -11   6       17.92       38.47     30.05 o 
  -1 -11   6      161.34      216.75     53.85 o 
   0 -11   6        0.99       40.00     32.62 o 
   1 -11   6       52.89       53.18     32.40 o 
   2 -11   6        0.29       -5.92     20.22 o 
  -6 -10   6       91.05       52.46     19.89 o 
  -5 -10   6       45.94       27.92     14.29 o 
  -4 -10   6      114.54       93.50     29.94 o 
  -3 -10   6      166.12      162.33     34.03 o 
  -2 -10   6       22.03       38.83     17.44 o 
  -1 -10   6       84.24       61.45     13.36 o 
   0 -10   6       15.18       31.87     16.02 o 
   1 -10   6      111.34      122.69     49.61 o 
   2 -10   6        6.34        8.01     21.30 o 
   3 -10   6      116.89       64.97     24.88 o 
   4 -10   6       21.69       15.01     19.33 o 
  -7  -9   6       44.66       43.61     22.58 o 
  -6  -9   6        8.37       11.72     23.13 o 
  -5  -9   6      134.74      116.44     26.67 o 
  -4  -9   6        2.44       23.31     26.03 o 
  -3  -9   6       11.14       19.21     19.19 o 
  -2  -9   6        7.85       35.31     11.71 o 
  -1  -9   6      116.12      107.96     19.29 o 
   0  -9   6        0.27       10.55     15.10 o 
   1  -9   6        9.28       25.20     21.11 o 
   2  -9   6      116.66      155.92     32.63 o 
   3  -9   6       89.50       82.00     24.15 o 
   4  -9   6       12.48        9.83     26.03 o 
   5  -9   6        4.37       27.72     32.62 o 
   6  -9   6      181.16      123.97     62.68 o 
  -8  -8   6        0.16       -9.00     28.60 o 
  -7  -8   6       47.70       74.40     28.49 o 
  -6  -8   6        2.31       33.02     22.39 o 
  -5  -8   6      119.05      127.74     41.79 o 
  -4  -8   6       75.71       93.52     20.05 o 
  -3  -8   6      780.69      827.17     67.55 o 
  -2  -8   6      455.42      427.86     32.14 o 
  -1  -8   6        6.26      -12.77     12.77 o 
   0  -8   6        5.00       10.80     10.28 o 
   1  -8   6       88.70       66.21     15.06 o 
   2  -8   6      499.38      447.59     40.02 o 
   3  -8   6       25.36        4.53     20.91 o 
   4  -8   6      242.05      292.93     43.35 o 
   5  -8   6       13.32        8.19     15.31 o 
   6  -8   6        2.16      -20.50     23.33 o 
   7  -8   6      106.77       55.21     77.76 o 
  -9  -7   6       27.87       62.00     23.03 o 
  -8  -7   6        2.50       25.44     16.01 o 
  -7  -7   6      128.68      106.40     22.61 o 
  -6  -7   6      116.79       86.62     24.96 o 
  -5  -7   6       17.45       36.30     28.04 o 
  -4  -7   6      345.94      448.93     47.19 o 
  -3  -7   6       26.47       22.66     14.52 o 
  -2  -7   6      192.16      192.25     20.02 o 
  -1  -7   6      142.86      113.43     16.11 o 
   0  -7   6      793.50      876.88     42.57 o 
   1  -7   6      221.61      210.84     24.47 o 
   2  -7   6      329.04      335.15     36.20 o 
   3  -7   6      128.79      164.91     38.88 o 
   4  -7   6       95.50      173.30     28.54 o 
   5  -7   6        6.27       -6.15     24.64 o 
   6  -7   6       55.59       54.70     24.54 o 
   7  -7   6      114.48      118.76     36.50 o 
   8  -7   6       55.68       72.54     45.14 o 
  -9  -6   6       82.14      102.83     30.61 o 
  -8  -6   6       65.04       31.64     45.92 o 
  -7  -6   6       44.95       12.22     23.57 o 
  -6  -6   6      138.96      137.50     31.73 o 
  -5  -6   6       22.74       18.15     14.30 o 
  -4  -6   6      119.12       94.38     32.77 o 
  -3  -6   6       49.10       38.85     43.01 o 
  -2  -6   6      273.01      290.43     22.84 o 
  -1  -6   6        2.73       10.72     15.96 o 
   0  -6   6      109.81      145.05     18.94 o 
   1  -6   6       93.24       67.16     16.36 o 
   2  -6   6      152.64      174.46     25.41 o 
   3  -6   6       25.60       23.44     12.01 o 
   4  -6   6      212.87      162.45     37.65 o 
   5  -6   6      806.24      852.61     68.76 o 
   6  -6   6       15.57       20.29     24.66 o 
   7  -6   6        1.46      -14.71     25.66 o 
   8  -6   6        7.48       17.39     19.16 o 
   9  -6   6      145.45      166.04     45.65 o 
 -10  -5   6        5.99       63.46     40.44 o 
  -9  -5   6        1.06       -1.72     26.30 o 
  -8  -5   6       46.85       86.22     21.86 o 
  -7  -5   6        5.86        1.60     34.41 o 
  -6  -5   6      519.14      498.45     46.80 o 
  -5  -5   6       80.32       73.29     39.33 o 
  -4  -5   6       69.90      112.50     23.22 o 
  -3  -5   6       45.27       63.64     20.15 o 
  -2  -5   6      574.70      603.57     26.67 o 
  -1  -5   6       90.25       90.68     12.15 o 
   0  -5   6      704.79      737.68     40.61 o 
   1  -5   6      470.65      492.06     36.81 o 
   2  -5   6        0.13        6.85      8.25 o 
   3  -5   6     1337.18     1348.96     49.92 o 
   4  -5   6       97.70       92.80     24.45 o 
   5  -5   6       18.85        8.37     24.15 o 
   6  -5   6        3.78        6.32     16.87 o 
   7  -5   6      106.01      132.51     42.68 o 
   8  -5   6       13.83      -14.27     25.68 o 
   9  -5   6        0.05       -6.80     19.00 o 
  10  -5   6       15.03       16.41     15.85 o 
 -10  -4   6        4.03       25.34     24.16 o 
  -9  -4   6        1.71        6.87     24.55 o 
  -8  -4   6      241.18      257.40     42.16 o 
  -7  -4   6      148.10      170.94     61.23 o 
  -6  -4   6      131.20      152.18     25.92 o 
  -5  -4   6        0.44        9.76     33.18 o 
  -4  -4   6      606.26      641.75     57.65 o 
  -3  -4   6        9.17       18.65     10.23 o 
  -2  -4   6      370.71      333.41     52.51 o 
  -1  -4   6     2964.50     3164.02     79.70 o 
   0  -4   6        1.21       -1.18      9.91 o 
   1  -4   6        1.80       16.14      9.68 o 
   2  -4   6        6.37       -8.84     11.79 o 
   3  -4   6      797.14      732.82     41.33 o 
   4  -4   6       14.16        6.41     19.66 o 
   5  -4   6       76.84      107.03     48.49 o 
   6  -4   6        1.32       40.07     21.62 o 
   7  -4   6      308.03      320.80     46.33 o 
   8  -4   6      123.35      111.63     37.88 o 
   9  -4   6        9.91       18.18     21.58 o 
  10  -4   6      135.03      148.16     61.56 o 
  11  -4   6        2.31       14.75     38.66 o 
 -10  -3   6       13.77       24.01     17.71 o 
  -9  -3   6       65.98       89.70     42.01 o 
  -8  -3   6       34.55       33.94     22.16 o 
  -7  -3   6       38.31       17.97     14.29 o 
  -6  -3   6      281.02      244.30     36.97 o 
  -5  -3   6       35.86       41.83     25.44 o 
  -4  -3   6      118.73       85.54     18.08 o 
  -3  -3   6      670.56      685.07     50.42 o 
  -2  -3   6       17.82       34.15     29.94 o 
  -1  -3   6       31.25       33.07      7.48 o 
   0  -3   6        3.61       12.15     15.41 o 
   1  -3   6     3153.35     3409.05     99.10 o 
   2  -3   6      719.34      712.72     31.52 o 
   3  -3   6       71.59       75.95     19.76 o 
   4  -3   6       87.06       71.80     12.00 o 
   5  -3   6      802.23      779.46     80.62 o 
   6  -3   6      205.79      227.44     35.69 o 
   7  -3   6       42.22       53.55     23.55 o 
   8  -3   6      989.21     1092.41     57.45 o 
   9  -3   6       38.03       33.43     27.57 o 
  10  -3   6       12.60       -3.03     26.08 o 
  11  -3   6       12.22       45.72     31.51 o 
  12  -3   6       34.47       42.86     30.68 o 
 -10  -2   6       21.04       22.52     16.98 o 
  -9  -2   6        0.98      -10.48     22.93 o 
  -8  -2   6      127.58       78.94     46.14 o 
  -7  -2   6      486.82      661.88     69.76 o 
  -6  -2   6       10.99       36.59     23.23 o 
  -5  -2   6        5.64       18.93     23.62 o 
  -4  -2   6      294.44      243.93     27.99 o 
  -3  -2   6     1089.45     1070.06     48.76 o 
  -2  -2   6      372.71      409.93     50.39 o 
  -1  -2   6     4346.19     4515.51    107.72 o 
   0  -2   6     1749.93     1789.03    123.23 o 
   1  -2   6      653.42      628.91     21.67 o 
   2  -2   6     1081.66     1053.80     46.87 o 
   3  -2   6      424.67      372.53     20.34 o 
   4  -2   6     1193.99     1203.90     54.10 o 
   5  -2   6      126.85      111.41     11.84 o 
   6  -2   6      401.96      393.66     52.51 o 
   7  -2   6       38.40       37.82     28.94 o 
   8  -2   6       46.58       57.59     34.52 o 
   9  -2   6        4.08      -25.50     25.50 o 
  10  -2   6      172.99      204.23     45.36 o 
  11  -2   6        1.45       35.13     28.17 o 
  12  -2   6       51.76       29.40     51.51 o 
 -10  -1   6       26.56       -3.58     11.59 o 
  -9  -1   6       39.19       43.70     21.15 o 
  -8  -1   6        3.90       26.15     30.28 o 
  -7  -1   6        8.89        5.85     21.09 o 
  -6  -1   6       55.84       67.04     24.93 o 
  -5  -1   6      918.26      894.22     79.88 o 
  -4  -1   6       61.91       82.64     25.04 o 
  -3  -1   6      127.57      165.13     31.95 o 
  -2  -1   6     2151.66     2081.23     93.18 o 
  -1  -1   6      241.99      212.64     24.07 o 
   0  -1   6      329.26      352.09     14.76 o 
   1  -1   6       18.70       27.82     10.51 o 
   2  -1   6     1220.14     1122.41     37.34 o 
   3  -1   6      374.51      380.59     21.02 o 
   4  -1   6      136.28      130.89     13.88 o 
   5  -1   6       61.75       50.01     10.07 o 
   6  -1   6     1028.25      943.31     30.68 o 
   7  -1   6       77.57       68.01     24.52 o 
   8  -1   6      194.39      201.00     49.27 o 
   9  -1   6      542.77      568.00     44.00 o 
  10  -1   6      147.17      184.36     38.76 o 
  11  -1   6       24.25       23.69     46.37 o 
  12  -1   6        0.91       16.80     26.41 o 
  13  -1   6       36.64       44.91     37.09 o 
 -10   0   6        0.14      -21.45     41.34 o 
  -9   0   6       74.85       59.90     22.29 o 
  -8   0   6        0.45        6.96     14.57 o 
  -7   0   6       64.45       54.63     23.67 o 
  -6   0   6        1.38       11.31     24.24 o 
  -5   0   6        0.10      -28.60     28.60 o 
  -4   0   6        0.89       24.42     22.66 o 
  -3   0   6      103.70      128.44     27.25 o 
  -2   0   6      853.53      776.52     45.25 o 
  -1   0   6        0.65        1.50      5.86 o 
   0   0   6     2169.33     2027.37     32.39 o 
   1   0   6      121.23      117.23     11.23 o 
   2   0   6      976.01      960.66     34.21 o 
   3   0   6      937.75      889.76     32.99 o 
   4   0   6     4425.76     4709.91    100.33 o 
   5   0   6     1266.39     1252.53     42.69 o 
   6   0   6      899.21      910.22     29.16 o 
   7   0   6      669.99      614.48     27.18 o 
   8   0   6       15.20       33.48     22.65 o 
   9   0   6        7.54       32.18     29.27 o 
  10   0   6        3.06      -10.17     23.51 o 
  11   0   6      158.93      113.20     30.62 o 
  12   0   6       45.36       24.86     25.04 o 
  13   0   6        0.18        6.65     37.88 o 
 -10   1   6        0.06       73.96     45.36 o 
  -9   1   6        0.80       23.66     18.21 o 
  -8   1   6      134.00      100.33     31.51 o 
  -7   1   6        0.89       27.93     40.22 o 
  -6   1   6        0.72       24.00     13.29 o 
  -5   1   6      168.57      160.31     19.20 o 
  -4   1   6      576.17      563.81     23.46 o 
  -3   1   6       31.84       24.46     10.46 o 
  -2   1   6      315.22      302.92     29.53 o 
  -1   1   6      445.61      420.21     32.42 o 
   0   1   6      151.26      126.57     12.51 o 
   1   1   6       49.65       54.28      9.58 o 
   2   1   6      129.71      100.37     11.49 o 
   3   1   6     3278.19     3404.71     82.64 o 
   4   1   6       58.39       67.14     10.57 o 
   5   1   6     2044.56     2125.01     49.09 o 
   6   1   6      214.38      222.30     20.42 o 
   7   1   6      632.52      655.06     27.24 o 
   8   1   6        0.15        5.76     11.99 o 
   9   1   6      355.33      361.95     27.82 o 
  10   1   6       16.29       28.48     28.12 o 
  11   1   6       28.17       48.90     24.29 o 
  12   1   6       14.44       -6.98     24.21 o 
  13   1   6       59.83       91.16     62.68 o 
  -9   2   6        0.84       33.52     46.70 o 
  -8   2   6       52.03       42.65     29.27 o 
  -7   2   6        6.98       -3.30     18.23 o 
  -6   2   6     1189.78     1180.93     51.36 o 
  -5   2   6       82.41       86.03     16.79 o 
  -4   2   6        4.78       10.89     14.94 o 
  -3   2   6       56.79       67.22     15.02 o 
  -2   2   6     3785.29     4028.10     77.06 o 
  -1   2   6      916.78      930.68     37.31 o 
   0   2   6     1074.31     1083.92     32.25 o 
   1   2   6      307.99      273.02     16.48 o 
   2   2   6      491.89      480.42     18.29 o 
   3   2   6      418.61      411.12     19.64 o 
   4   2   6       22.39       18.55      9.18 o 
   5   2   6     4401.91     4621.09     79.40 o 
   6   2   6      100.77      112.10     15.07 o 
   7   2   6        9.46       26.24     12.74 o 
   8   2   6      343.66      377.80     25.87 o 
   9   2   6       67.84       53.61     13.65 o 
  10   2   6       15.71        7.52     12.06 o 
  11   2   6      231.64      274.16     37.05 o 
  12   2   6      185.06      181.70     30.97 o 
  13   2   6        0.03       44.84     25.53 o 
  -9   3   6        0.19       29.27     40.44 o 
  -8   3   6        3.33       -7.38     22.90 o 
  -7   3   6        8.41        1.20     14.10 o 
  -6   3   6      173.12      205.50     25.67 o 
  -5   3   6       33.44       36.22     14.48 o 
  -4   3   6      367.53      372.47     25.82 o 
  -3   3   6     1167.11     1191.94     48.89 o 
  -2   3   6       62.28       88.23     13.22 o 
  -1   3   6      145.06      120.20     16.31 o 
   0   3   6      135.16      166.78     17.23 o 
   1   3   6      369.56      325.62     19.39 o 
   2   3   6       10.95       15.94     10.41 o 
   3   3   6     6627.06     6729.35     86.04 o 
   4   3   6      224.26      224.97     26.77 o 
   5   3   6      477.99      475.93     23.66 o 
   6   3   6     1152.46     1292.61     47.40 o 
   7   3   6      573.07      557.58     49.79 o 
   8   3   6      134.46      126.90     17.81 o 
   9   3   6       15.73       28.72     14.57 o 
  10   3   6      545.99      556.48     44.42 o 
  11   3   6       14.67       20.85     14.09 o 
  12   3   6       44.40       64.44     32.18 o 
  13   3   6        1.54       50.12     31.28 o 
  14   3   6       25.04      -14.66     26.81 o 
  -9   4   6        8.30        9.38     39.55 o 
  -8   4   6       51.62       96.75     44.02 o 
  -7   4   6       83.29       91.45     19.03 o 
  -6   4   6        1.95        5.45     13.43 o 
  -5   4   6      543.80      529.14     32.55 o 
  -4   4   6        0.30       16.35     13.92 o 
  -3   4   6       84.99       95.65     17.15 o 
  -2   4   6      177.20      185.72     23.55 o 
  -1   4   6     2778.39     2852.65     75.23 o 
   0   4   6      559.83      585.22     23.57 o 
   1   4   6      150.33      104.31     12.24 o 
   2   4   6     1616.92     1580.48     50.88 o 
   3   4   6      545.55      548.63     21.42 o 
   4   4   6     2264.53     2339.66     56.38 o 
   5   4   6     1141.89     1076.48     36.58 o 
   6   4   6     1218.96     1108.22     67.71 o 
   7   4   6      473.21      457.52     24.73 o 
   8   4   6      386.89      403.16     24.21 o 
   9   4   6        0.25        3.94     14.14 o 
  10   4   6      757.31      749.37     44.26 o 
  11   4   6       20.04       19.68     19.54 o 
  12   4   6      214.15      199.28     24.80 o 
  13   4   6       13.33       25.99     22.44 o 
  14   4   6        0.17      -18.77     38.43 o 
  -8   5   6       27.87       33.29     42.46 o 
  -7   5   6       20.84       16.78     30.39 o 
  -6   5   6        0.01       19.50     13.89 o 
  -5   5   6      111.08      171.07     27.05 o 
  -4   5   6       36.45       19.49     13.97 o 
  -3   5   6      677.09      764.09     34.45 o 
  -2   5   6       50.40       43.46     13.19 o 
  -1   5   6      142.94      167.31     21.12 o 
   0   5   6     1458.13     1370.12     43.31 o 
   1   5   6      266.86      251.75     17.92 o 
   2   5   6      194.73      210.00     14.21 o 
   3   5   6      190.47      175.91     25.14 o 
   4   5   6     4737.31     5001.87    132.62 o 
   5   5   6       59.69       56.55     21.24 o 
   6   5   6        0.66       -0.61      5.91 o 
   7   5   6       53.84       34.34     17.32 o 
   8   5   6      498.43      544.68     25.45 o 
   9   5   6      314.55      270.30     21.55 o 
  10   5   6       65.01       53.93     15.00 o 
  11   5   6      315.57      335.14     27.17 o 
  12   5   6       71.54       98.89     18.92 o 
  13   5   6        2.47       12.53     20.00 o 
  14   5   6        0.53        1.56     36.20 o 
  -8   6   6        0.02       26.59     39.55 o 
  -7   6   6       69.89       62.96     24.48 o 
  -6   6   6       16.91       10.75     14.56 o 
  -5   6   6       32.97       55.06     15.99 o 
  -4   6   6        9.70       26.57     16.02 o 
  -3   6   6       28.29        3.18     14.56 o 
  -2   6   6        0.97       -5.16     11.12 o 
  -1   6   6      324.96      274.11     27.47 o 
   0   6   6     1136.75     1181.27     48.87 o 
   1   6   6       29.89       33.38     16.03 o 
   2   6   6     2599.15     2732.01     61.49 o 
   3   6   6        7.13       35.81     20.34 o 
   4   6   6      696.67      640.64     50.28 o 
   5   6   6        5.20       16.42     21.80 o 
   6   6   6      556.97      567.34     56.98 o 
   7   6   6      196.38      176.61     31.36 o 
   8   6   6       20.57       29.25      9.41 o 
   9   6   6      509.30      510.01     30.37 o 
  10   6   6       10.14       14.71     13.46 o 
  11   6   6      109.24       81.51     28.34 o 
  12   6   6        5.93       24.91     20.75 o 
  13   6   6      197.89      170.85     38.43 o 
  14   6   6        7.38      -29.72     36.65 o 
  -7   7   6       21.32       41.18     24.80 o 
  -6   7   6       33.64       38.99     23.65 o 
  -5   7   6       62.19       62.44     15.98 o 
  -4   7   6        1.92       31.72     14.86 o 
  -3   7   6      162.43      124.18     20.28 o 
  -2   7   6      579.29      664.96     43.51 o 
  -1   7   6      147.55      133.56     19.36 o 
   0   7   6       69.63       70.50     42.43 o 
   1   7   6       36.77       41.20     11.43 o 
   2   7   6     1008.41     1044.49     45.91 o 
   3   7   6       14.27       22.90     43.13 o 
   4   7   6      713.11      712.06    117.20 o 
   5   7   6      493.46      477.96     52.06 o 
   6   7   6        8.21       38.66     34.19 o 
   7   7   6       44.89       40.07     40.11 o 
   8   7   6      119.99       67.61     30.28 o 
   9   7   6      338.85      315.60     58.43 o 
  10   7   6       30.26       31.14     31.73 o 
  11   7   6      140.10      154.85     35.16 o 
  12   7   6        4.81      -11.61     20.74 o 
  13   7   6       61.06       67.78     47.71 o 
  -6   8   6       75.10       80.17     29.85 o 
  -5   8   6       20.60        7.99     20.49 o 
  -4   8   6      271.19      297.24     72.30 o 
  -3   8   6        2.54       14.98     14.69 o 
  -2   8   6       27.32       41.21     15.46 o 
  -1   8   6      110.85       75.19     23.04 o 
   0   8   6     1181.60     1232.09     88.16 o 
   1   8   6      541.77      523.21     34.58 o 
   2   8   6       70.85       59.63     10.35 o 
   3   8   6      917.87      945.22     68.67 o 
   4   8   6       97.84       69.83     24.91 o 
   5   8   6        0.38       47.02     54.75 o 
   6   8   6       55.24       51.17     35.75 o 
   7   8   6     1178.49     1332.50     60.65 o 
   8   8   6        3.49       21.85     30.05 o 
   9   8   6        9.15       44.83     24.58 o 
  10   8   6        0.45      -23.86     23.86 o 
  11   8   6       28.18       61.01     29.27 o 
  12   8   6       35.77       52.78     31.51 o 
  13   8   6        7.29      -22.03     23.13 o 
  -5   9   6        6.27       26.12     22.84 o 
  -4   9   6       63.48       12.29     30.17 o 
  -3   9   6        3.65       -2.38     13.91 o 
  -2   9   6      242.46      229.34     23.25 o 
  -1   9   6      270.13      275.88     26.52 o 
   0   9   6      129.63      101.47     17.92 o 
   1   9   6       42.09       39.41     10.90 o 
   2   9   6       27.63       15.33     37.20 o 
   3   9   6      155.65      173.27     31.89 o 
   4   9   6        4.51       16.02     36.76 o 
   5   9   6      350.73      263.90     57.43 o 
   6   9   6       14.59       13.95     25.32 o 
   7   9   6        2.04       27.92     38.10 o 
   8   9   6       21.45       11.14     25.00 o 
   9   9   6      411.91      414.45     41.43 o 
  10   9   6      202.51      206.17     32.03 o 
  11   9   6       13.80       27.77     24.59 o 
  12   9   6      279.62      241.56     38.68 o 
  13   9   6        0.61       11.04     30.72 o 
  -4  10   6        0.17       19.77     22.28 o 
  -3  10   6      112.00       72.81     23.15 o 
  -2  10   6        5.97        9.05     12.53 o 
  -1  10   6       47.67       47.35     13.05 o 
   0  10   6       39.04       23.88     11.88 o 
   1  10   6      216.55      287.18     50.42 o 
   2  10   6       98.21       98.30     33.25 o 
   3  10   6      142.86      225.96     37.07 o 
   4  10   6      137.60      133.42     42.79 o 
   5  10   6      574.54      662.74     49.50 o 
   6  10   6      156.03      142.08     31.06 o 
   7  10   6       63.68       89.45     31.07 o 
   8  10   6      496.33      550.45     47.81 o 
   9  10   6        4.93       -1.96     24.70 o 
  10  10   6       42.43       -8.04     31.73 o 
  11  10   6       11.95        6.77     23.91 o 
  12  10   6        0.96       15.91     25.36 o 
  -3  11   6       13.79       -8.04     33.29 o 
  -2  11   6        0.81       48.94     39.33 o 
  -1  11   6       69.57       79.74     21.04 o 
   0  11   6       36.67       11.06     23.24 o 
   1  11   6       80.57       71.67     22.11 o 
   2  11   6      274.49      291.35     68.60 o 
   3  11   6      147.42      198.99     38.30 o 
   4  11   6      704.63      725.32     75.08 o 
   5  11   6        6.21        9.33     23.22 o 
   6  11   6      264.91      358.78     56.15 o 
   7  11   6        0.57       12.78     17.51 o 
   8  11   6       14.96       34.10     28.50 o 
   9  11   6        7.33       -4.94     46.48 o 
  10  11   6      160.80      119.96     50.16 o 
  11  11   6       13.38       23.10     25.28 o 
  12  11   6        0.98        6.73     25.50 o 
  -1  12   6       28.82       63.91     24.36 o 
   0  12   6        1.54       21.28     19.63 o 
   1  12   6       59.74       68.35     19.49 o 
   2  12   6      133.62      176.04     40.11 o 
   3  12   6        1.32        4.69     23.54 o 
   4  12   6       18.80       16.27     25.80 o 
   5  12   6       97.37      162.19     33.52 o 
   6  12   6       56.91       32.58     18.50 o 
   7  12   6        0.52       19.12     37.32 o 
   8  12   6      213.88      204.35     41.00 o 
   9  12   6      204.88      197.47     40.57 o 
  10  12   6        2.56      -11.08     26.89 o 
  11  12   6       19.65       30.47     26.86 o 
   0  13   6      104.53      115.08     47.82 o 
   1  13   6        0.62       11.85     23.52 o 
   2  13   6        1.58       12.78     23.99 o 
   3  13   6        3.74        7.25     27.17 o 
   4  13   6       91.86       39.25     28.49 o 
   5  13   6       42.54       30.75     24.58 o 
   6  13   6       22.34       42.74     17.45 o 
   7  13   6      188.33      152.54     43.20 o 
   8  13   6        1.68       31.89     16.41 o 
   9  13   6       24.27       55.75     28.93 o 
   3  14   6        8.34      -29.27     31.28 o 
   4  14   6        1.01        0.34     17.45 o 
   5  14   6       29.37       59.27     29.08 o 
   6  14   6        6.26      -24.02     27.17 o 
   7  14   6       21.25       10.89     43.68 o 
  -2 -11   7      109.06      134.74     40.22 o 
  -1 -11   7        0.02       -1.56     28.38 o 
   0 -11   7       43.51       39.10     33.07 o 
  -5 -10   7        2.63       47.11     29.72 o 
  -4 -10   7       68.94       56.29     23.93 o 
  -3 -10   7       34.23       17.94     30.05 o 
  -2 -10   7        6.25       14.25     18.97 o 
  -1 -10   7       16.77       39.90     21.90 o 
   1 -10   7       29.15       35.37     20.08 o 
   2 -10   7       27.94       20.53     25.47 o 
   3 -10   7       20.90       30.76     19.11 o 
  -6  -9   7        5.72       12.34     18.95 o 
  -5  -9   7        0.49      -16.65     44.69 o 
  -4  -9   7       84.49       90.68     30.50 o 
  -3  -9   7        1.07        0.57     33.07 o 
  -2  -9   7      159.72      132.68     31.52 o 
  -1  -9   7      197.19      242.36     58.77 o 
   0  -9   7        0.63       -0.03     13.14 o 
   1  -9   7       90.41       96.81     19.15 o 
   2  -9   7       24.79        8.04     14.64 o 
   3  -9   7       39.93       40.79     16.92 o 
   4  -9   7        0.58       48.31     31.17 o 
   5  -9   7       80.71       90.68     41.23 o 
  -7  -8   7       16.29        9.13     30.28 o 
  -6  -8   7       76.23       63.88     26.69 o 
  -5  -8   7       61.54       59.98     22.41 o 
  -4  -8   7      105.22      101.27     30.13 o 
  -3  -8   7      206.38      233.38     37.04 o 
  -2  -8   7        2.67        8.53     19.38 o 
  -1  -8   7       87.70      124.69     26.23 o 
   0  -8   7       10.59       14.83     29.16 o 
   1  -8   7      432.61      457.03     57.48 o 
   2  -8   7       83.91       53.17     15.33 o 
   3  -8   7       62.05       74.96     25.07 o 
   4  -8   7       96.62      105.67     25.40 o 
   5  -8   7       22.11        6.05     16.60 o 
   6  -8   7       10.22       41.45     18.55 o 
   7  -8   7       45.89       56.55     23.18 o 
  -8  -7   7       40.49       39.45     23.02 o 
  -7  -7   7       51.43       38.20     21.58 o 
  -6  -7   7       30.64       27.98     19.70 o 
  -5  -7   7      298.89      347.46     61.63 o 
  -4  -7   7        8.17       16.75     11.83 o 
  -3  -7   7       55.21       68.75     19.38 o 
  -2  -7   7        0.62      -18.57     20.02 o 
  -1  -7   7      215.60      222.69     21.12 o 
   0  -7   7        0.73        5.23     14.15 o 
   1  -7   7        9.79       26.60     11.01 o 
   2  -7   7       36.11       26.79     11.07 o 
   3  -7   7      378.99      357.60     45.17 o 
   4  -7   7       20.95       34.46     19.01 o 
   5  -7   7        4.56       18.82     21.69 o 
   6  -7   7      320.34      380.46    124.02 o 
   7  -7   7       16.21       44.06     23.55 o 
   8  -7   7        9.07        7.57     29.94 o 
  -8  -6   7       32.91       16.71     20.03 o 
  -7  -6   7       43.94       51.78     17.54 o 
  -6  -6   7        0.82       52.06     49.38 o 
  -5  -6   7      123.38      119.01     30.13 o 
  -4  -6   7       56.62       61.45     28.41 o 
  -3  -6   7      272.07      267.86     34.72 o 
  -2  -6   7      759.39      732.75     60.96 o 
  -1  -6   7       18.78       32.21     10.46 o 
   0  -6   7       17.65       15.67     10.55 o 
   1  -6   7      610.72      628.33     61.83 o 
   2  -6   7      861.08      891.49     48.13 o 
   3  -6   7       42.96       32.10      8.55 o 
   4  -6   7      609.39      729.06     65.43 o 
   5  -6   7       12.16       76.64     24.05 o 
   6  -6   7       47.89      110.36     41.56 o 
   7  -6   7       65.12       69.66     26.35 o 
   8  -6   7       41.50       45.76     23.16 o 
   9  -6   7        7.63       -7.37     41.34 o 
  -9  -5   7        3.15       30.11     18.55 o 
  -8  -5   7        0.11       -5.07     48.04 o 
  -7  -5   7      314.28      349.18     51.76 o 
  -6  -5   7       31.68       42.23     17.86 o 
  -5  -5   7        4.49      -11.84     34.86 o 
  -4  -5   7       70.44       72.64     19.84 o 
  -3  -5   7      125.25      138.13     22.97 o 
  -2  -5   7       15.21        1.83     19.18 o 
  -1  -5   7       80.16       75.27     12.21 o 
   0  -5   7      723.38      751.15     46.96 o 
   1  -5   7      111.62      101.32     17.98 o 
   2  -5   7        1.40       14.55      9.08 o 
   3  -5   7       98.84       72.78     25.93 o 
   4  -5   7      343.91      345.02     48.71 o 
   5  -5   7        3.46        7.36     15.65 o 
   6  -5   7       42.09       42.46     36.42 o 
   7  -5   7       44.25       47.17     28.66 o 
   8  -5   7      103.87       93.64     29.47 o 
   9  -5   7        9.21       17.26     29.35 o 
  10  -5   7       26.32       55.09     22.46 o 
  -9  -4   7       39.93       45.31     26.60 o 
  -8  -4   7       78.80       69.45     32.36 o 
  -7  -4   7        2.15       -1.91     15.42 o 
  -6  -4   7       32.59       39.27     30.17 o 
  -5  -4   7      147.76      140.23     30.35 o 
  -4  -4   7       19.46       42.90     36.65 o 
  -3  -4   7       13.15       46.80     25.70 o 
  -2  -4   7      508.51      581.74     56.04 o 
  -1  -4   7        7.04       12.15      9.36 o 
   0  -4   7      112.45       88.52     25.13 o 
   1  -4   7       22.46       12.42     12.34 o 
   2  -4   7      749.24      787.65     43.79 o 
   3  -4   7       78.90       60.91     12.63 o 
   4  -4   7      210.53      214.62     56.76 o 
   5  -4   7      867.65      852.01     62.23 o 
   6  -4   7       42.61       37.54     18.22 o 
   7  -4   7       60.23       31.74     27.61 o 
   8  -4   7       50.84       66.25     21.41 o 
   9  -4   7      428.54      500.68     71.06 o 
  10  -4   7        1.44       -9.38     25.77 o 
  11  -4   7        1.58        4.77     30.53 o 
  -9  -3   7      105.14      102.95     28.80 o 
  -8  -3   7       17.77       29.18     27.61 o 
  -7  -3   7       28.75       55.57     21.67 o 
  -6  -3   7      429.32      492.29     59.87 o 
  -5  -3   7      120.89       95.95     74.97 o 
  -4  -3   7        5.17       20.46     23.69 o 
  -3  -3   7        0.45       38.07     28.13 o 
  -2  -3   7      804.45      870.12     56.02 o 
  -1  -3   7        8.98       29.69     23.84 o 
   0  -3   7     1573.30     1684.95     77.77 o 
   1  -3   7      463.72      462.15     25.18 o 
   2  -3   7        0.15        1.49     13.31 o 
   3  -3   7      632.11      637.08     32.24 o 
   4  -3   7      124.38       95.74     19.46 o 
   5  -3   7      126.63      131.35     25.45 o 
   6  -3   7       16.18       28.25     17.11 o 
   7  -3   7      426.34      468.33     52.83 o 
   8  -3   7        0.81       20.56     29.61 o 
   9  -3   7       20.90       35.23     22.20 o 
  10  -3   7       65.17       56.32     29.49 o 
  11  -3   7       61.70       62.43     29.72 o 
  -9  -2   7       42.48       71.95     28.77 o 
  -8  -2   7       35.44       28.05     16.31 o 
  -7  -2   7        0.08       27.62     23.05 o 
  -6  -2   7        0.26       20.91     19.11 o 
  -5  -2   7      723.54      689.03     45.47 o 
  -4  -2   7     1676.37     1713.66     62.81 o 
  -3  -2   7      106.52       90.27     25.91 o 
  -2  -2   7        3.31       13.77     23.74 o 
  -1  -2   7     2028.71     1891.74     87.15 o 
   0  -2   7        1.36        9.22      9.67 o 
   1  -2   7        4.20       11.22     10.05 o 
   2  -2   7       10.65       28.84     11.55 o 
   3  -2   7     1030.12      978.88     32.39 o 
   4  -2   7        8.19       -5.81     11.91 o 
   5  -2   7      131.94      116.16     14.91 o 
   6  -2   7        2.55        8.54      7.57 o 
   7  -2   7     1070.33     1035.30     49.80 o 
   8  -2   7        4.39        2.37     18.43 o 
   9  -2   7       11.33       11.45     19.98 o 
  10  -2   7      424.19      434.21     47.62 o 
  11  -2   7        0.10       16.45     28.34 o 
  12  -2   7       48.60       77.74     53.85 o 
  -9  -1   7       11.05       25.79     15.82 o 
  -8  -1   7       26.39       46.85     17.55 o 
  -7  -1   7        0.31      149.92     95.41 o 
  -6  -1   7       63.49       68.53     47.15 o 
  -5  -1   7      101.08      108.25     29.05 o 
  -4  -1   7       43.19       83.37     39.77 o 
  -3  -1   7       67.87       41.79     33.74 o 
  -2  -1   7       59.20       13.41     30.39 o 
  -1  -1   7      749.69      752.01     39.70 o 
   0  -1   7      503.76      481.79     15.61 o 
   1  -1   7     3770.05     3994.86     73.58 o 
   2  -1   7      233.53      205.43     17.64 o 
   3  -1   7      460.95      443.66     20.14 o 
   4  -1   7      301.90      275.85     19.52 o 
   5  -1   7     1889.05     2034.71     67.74 o 
   6  -1   7      523.59      471.66     23.72 o 
   7  -1   7       49.59       30.44     22.55 o 
   8  -1   7      518.76      519.52     54.48 o 
   9  -1   7        1.20        9.46     24.69 o 
  10  -1   7       11.06       30.32     27.11 o 
  11  -1   7       70.44      103.23     39.55 o 
  12  -1   7       91.33       63.80     30.37 o 
  -9   0   7        5.85      -16.12     21.79 o 
  -8   0   7       42.24       27.71     14.49 o 
  -7   0   7      253.84      337.75     42.74 o 
  -6   0   7       79.31      109.04     43.35 o 
  -5   0   7       21.67       35.94     24.44 o 
  -4   0   7       34.18       48.94     25.54 o 
  -3   0   7     1812.22     2008.62    153.40 o 
  -2   0   7     1028.16     1091.46     50.92 o 
  -1   0   7     1729.18     1928.39     93.40 o 
   0   0   7      725.35      720.75     24.15 o 
   1   0   7      775.83      708.55     24.34 o 
   2   0   7        1.24        4.52     10.46 o 
   3   0   7      436.20      426.82     24.75 o 
   4   0   7     1985.54     1900.28     50.56 o 
   5   0   7       17.50       23.45     12.92 o 
   6   0   7        7.27        8.95     11.69 o 
   7   0   7        0.00        9.46      9.79 o 
   8   0   7       14.51       14.79     10.05 o 
   9   0   7      111.67       90.21     32.29 o 
  10   0   7      439.59      448.73     39.32 o 
  11   0   7        9.99       39.11     27.19 o 
  12   0   7      160.11      185.02     37.60 o 
  13   0   7        0.28       -6.07     25.70 o 
  -9   1   7       44.97       10.50     15.42 o 
  -8   1   7       12.90       16.05     22.31 o 
  -7   1   7       78.52       50.40     24.80 o 
  -6   1   7        0.87      -20.06     20.06 o 
  -5   1   7      196.10      201.87     33.52 o 
  -4   1   7       28.37       60.05     28.85 o 
  -3   1   7       25.43       30.98     10.92 o 
  -2   1   7      138.27      125.25     11.16 o 
  -1   1   7     1536.54     1521.57     41.60 o 
   0   1   7      616.50      592.91     22.80 o 
   1   1   7        0.46       13.40      9.87 o 
   2   1   7     1048.81      949.48     30.00 o 
   3   1   7      582.85      574.42     22.33 o 
   4   1   7       62.93       45.31     13.13 o 
   5   1   7       86.42       56.31     16.41 o 
   6   1   7     2051.34     2003.98     57.36 o 
   7   1   7       18.42       19.78     23.31 o 
   8   1   7      100.67      106.39     15.64 o 
   9   1   7      188.23      177.00     18.38 o 
  10   1   7       20.33        6.70     26.37 o 
  11   1   7        7.61       39.40     49.27 o 
  12   1   7       23.14       27.52     27.51 o 
  13   1   7       47.04       16.83     25.59 o 
  -9   2   7       12.71        6.93     42.90 o 
  -8   2   7        0.07        7.86     20.77 o 
  -7   2   7       61.70       73.94     27.14 o 
  -6   2   7        7.04       -1.79     22.89 o 
  -5   2   7       56.63       79.43     16.12 o 
  -4   2   7       75.18       70.71     15.10 o 
  -3   2   7      222.21      240.33     18.83 o 
  -2   2   7      389.61      350.17     25.60 o 
  -1   2   7      124.46       88.53     16.41 o 
   0   2   7      374.79      368.29     17.15 o 
   1   2   7        2.73        6.23     10.20 o 
   2   2   7       44.93       52.30     12.10 o 
   3   2   7      658.67      624.94     22.98 o 
   4   2   7     6616.58     7065.99     93.38 o 
   5   2   7     1898.12     1803.86     49.48 o 
   6   2   7      147.29      175.33     20.66 o 
   7   2   7      765.16      792.97     38.68 o 
   8   2   7      166.26      196.26     21.03 o 
   9   2   7      142.18      140.64     22.14 o 
  10   2   7        2.57       13.65     12.62 o 
  11   2   7      310.40      291.58     36.66 o 
  12   2   7       38.08       63.74     25.23 o 
  13   2   7        0.02        9.52     22.97 o 
  -8   3   7       61.27       30.59     26.52 o 
  -7   3   7       66.25       60.97     23.32 o 
  -6   3   7      125.98      164.96     30.14 o 
  -5   3   7       73.67       73.56     17.02 o 
  -4   3   7      882.48      968.72     34.57 o 
  -3   3   7       15.99       14.70     17.65 o 
  -2   3   7       20.67       14.05     11.87 o 
  -1   3   7      808.07      809.33     27.86 o 
   0   3   7      742.73      661.50     60.07 o 
   1   3   7       29.71       27.15     11.60 o 
   2   3   7      521.24      489.08     22.90 o 
   3   3   7      171.01      149.49     14.26 o 
   4   3   7      992.10     1022.47     41.57 o 
   5   3   7      785.56      812.24     36.41 o 
   6   3   7      421.51      404.09     34.47 o 
   7   3   7     1315.27     1241.55     55.22 o 
   8   3   7      170.55      175.56     23.32 o 
   9   3   7      245.83      257.83     25.21 o 
  10   3   7        0.50       15.34     16.03 o 
  11   3   7      207.30      207.49     24.04 o 
  12   3   7        7.67       12.85     26.26 o 
  13   3   7      156.02      170.02     34.67 o 
  14   3   7       20.81       12.75     22.10 o 
  -8   4   7       45.26      118.88     48.04 o 
  -7   4   7        7.02       18.45     19.22 o 
  -6   4   7      232.65      199.54     22.02 o 
  -5   4   7       50.91       24.04     19.98 o 
  -4   4   7       93.12       88.17     18.95 o 
  -3   4   7        3.26       18.34     14.22 o 
  -2   4   7     1016.78     1108.02     38.73 o 
  -1   4   7      312.13      278.37     22.62 o 
   0   4   7       28.76       31.89     11.96 o 
   1   4   7     1569.86     1598.75     38.66 o 
   2   4   7     1273.61     1278.93     35.40 o 
   3   4   7     3066.18     3254.96     65.98 o 
   4   4   7      217.95      218.02     15.93 o 
   5   4   7     3449.39     3606.99    132.78 o 
   6   4   7       27.60       19.42     13.16 o 
   7   4   7       12.57        8.17      9.99 o 
   8   4   7        1.00        6.82     12.20 o 
   9   4   7      172.09      176.97     19.93 o 
  10   4   7       14.34       27.17     13.23 o 
  11   4   7      175.53      138.83     29.79 o 
  12   4   7      356.39      379.39     39.78 o 
  13   4   7        0.08       19.23     20.25 o 
  14   4   7        3.52        8.71     38.66 o 
  -8   5   7        0.72       -0.45     37.09 o 
  -7   5   7        2.31       98.10     59.21 o 
  -6   5   7      141.59      128.25     22.47 o 
  -5   5   7        0.19        9.20     14.51 o 
  -4   5   7       35.48       29.26     16.93 o 
  -3   5   7      130.34      111.11     25.25 o 
  -2   5   7        6.69       38.34     14.74 o 
  -1   5   7      170.22      155.78     20.39 o 
   0   5   7       56.10       69.62     15.22 o 
   1   5   7     2279.07     2304.18     52.83 o 
   2   5   7       10.88       21.42     17.27 o 
   3   5   7     1010.47      918.79     32.95 o 
   4   5   7       15.55       27.27     13.59 o 
   5   5   7      199.72      186.91     12.72 o 
   6   5   7      198.87      150.50     22.99 o 
   7   5   7      343.46      344.60     21.64 o 
   8   5   7      203.10      173.18     24.41 o 
   9   5   7      117.74      122.87     18.43 o 
  10   5   7      465.78      495.73     28.78 o 
  11   5   7       10.50       12.32     13.28 o 
  12   5   7       16.30       35.70     14.46 o 
  13   5   7       30.12       36.87     41.34 o 
  14   5   7       79.87       88.26     55.64 o 
  -7   6   7        5.66      -21.67     34.19 o 
  -6   6   7       20.59       20.50     14.61 o 
  -5   6   7      248.74      245.07     26.63 o 
  -4   6   7       11.41        3.13     16.12 o 
  -3   6   7        0.19        3.03     15.30 o 
  -2   6   7        6.63      -10.43     11.71 o 
  -1   6   7      769.96      733.93     38.82 o 
   0   6   7      214.72      191.60     22.36 o 
   1   6   7      170.37      183.32     20.48 o 
   2   6   7      285.57      273.47     20.80 o 
   3   6   7      495.31      480.59     29.98 o 
   4   6   7       68.37       45.14     29.94 o 
   5   6   7      308.98      323.78     90.39 o 
   6   6   7     1188.13     1304.87     72.42 o 
   7   6   7       93.92       60.12     30.39 o 
   8   6   7       71.75       55.47     18.77 o 
   9   6   7       68.20       60.09     16.80 o 
  10   6   7      308.84      361.94     26.69 o 
  11   6   7       36.16       26.66     21.93 o 
  12   6   7       70.77       51.74     26.70 o 
  13   6   7        0.25       -0.13     20.60 o 
  14   6   7        0.88       38.43     42.46 o 
  -6   7   7       16.83       24.11     22.25 o 
  -5   7   7       16.47       18.76     14.16 o 
  -4   7   7        1.47       11.51     22.20 o 
  -3   7   7      490.95      495.85     43.88 o 
  -2   7   7        0.97      -11.88     15.05 o 
  -1   7   7       89.71       49.90     19.98 o 
   0   7   7       13.53       21.37     14.01 o 
   1   7   7      339.80      325.79     26.72 o 
   2   7   7      381.89      445.90     53.27 o 
   3   7   7       91.60       78.69     47.15 o 
   4   7   7     1268.73     1398.61     76.60 o 
   5   7   7        0.13        0.89     33.74 o 
   6   7   7       88.33       26.96     25.88 o 
   7   7   7      200.65      147.59     26.54 o 
   8   7   7      761.28      736.08    116.42 o 
   9   7   7      102.11       79.10     29.23 o 
  10   7   7      152.33      153.13     35.31 o 
  11   7   7       60.76       59.22     25.07 o 
  12   7   7       25.57       19.27     22.49 o 
  13   7   7        0.03       43.53     23.36 o 
  -6   8   7        0.61       18.34     41.45 o 
  -5   8   7        5.16       38.60     21.97 o 
  -4   8   7       58.97       33.64     25.67 o 
  -3   8   7      109.61      133.40     21.65 o 
  -2   8   7        3.27       20.32     12.14 o 
  -1   8   7      302.74      282.91     32.50 o 
   0   8   7      312.81      283.56     25.12 o 
   1   8   7        1.71        3.50     10.29 o 
   2   8   7      872.35     1056.46     95.97 o 
   3   8   7        1.70       30.07     17.97 o 
   4   8   7      303.56      231.75     32.86 o 
   5   8   7      115.85      134.80     28.50 o 
   6   8   7      415.43      418.66     46.48 o 
   7   8   7       13.90       56.53     39.55 o 
   8   8   7        0.16       44.69     25.60 o 
   9   8   7      199.90      164.58     32.39 o 
  10   8   7      215.17      253.92     47.60 o 
  11   8   7      343.36      424.77     69.05 o 
  12   8   7       19.77       80.28     28.46 o 
  13   8   7      101.64       83.94     32.20 o 
  -5   9   7       29.04       62.02     24.89 o 
  -4   9   7       57.83       62.52     38.88 o 
  -3   9   7        1.01       15.44     14.95 o 
  -2   9   7      128.25       58.50     21.09 o 
  -1   9   7        0.07       11.18     12.91 o 
   0   9   7       33.48       30.02     14.38 o 
   1   9   7      111.77       96.43     25.54 o 
   2   9   7      406.19      408.84     44.40 o 
   3   9   7       32.41       35.48     20.87 o 
   4   9   7      114.95      152.62     35.75 o 
   5   9   7      119.72      113.01     28.95 o 
   6   9   7      127.09      140.32     29.62 o 
   7   9   7       20.07       26.60     41.90 o 
   8   9   7       30.04       46.06     25.83 o 
   9   9   7      526.26      546.13     44.63 o 
  10   9   7       12.27        2.09     26.84 o 
  11   9   7      100.89       90.49     29.08 o 
  12   9   7       31.52       57.23     27.48 o 
  13   9   7       27.95       60.47     35.19 o 
  -4  10   7       22.52       14.30     34.41 o 
  -2  10   7      176.80      157.18     23.76 o 
  -1  10   7        8.91       43.44     20.30 o 
   0  10   7      338.03      379.63     48.11 o 
   1  10   7      241.88      216.18     35.83 o 
   2  10   7       14.29       14.49     21.80 o 
   3  10   7       86.93      122.71     27.79 o 
   4  10   7      119.09      128.13     48.82 o 
   5  10   7       99.70      118.90     30.13 o 
   6  10   7       19.16       35.75     39.55 o 
   7  10   7      419.65      512.94     43.23 o 
   8  10   7       90.09       99.65     29.94 o 
   9  10   7        0.61       26.44     28.05 o 
  10  10   7        1.78      -20.82     25.03 o 
  11  10   7       85.01      105.06     34.60 o 
  12  10   7       58.04       38.40     27.25 o 
  -3  11   7        1.41       18.10     37.32 o 
  -2  11   7        1.92       26.14     38.66 o 
  -1  11   7       75.35       71.44     26.26 o 
   0  11   7       29.33       35.97     20.07 o 
   1  11   7        5.86       17.67     19.18 o 
   2  11   7        1.23       21.18     34.19 o 
   3  11   7      207.64      294.29     57.43 o 
   4  11   7       82.49       71.92     27.64 o 
   5  11   7      149.14      125.75     57.09 o 
   6  11   7        8.39        3.05     35.08 o 
   7  11   7       63.69       50.79     28.59 o 
   8  11   7        1.35       -3.80     38.21 o 
   9  11   7      106.60      128.33     31.23 o 
  10  11   7      119.88      112.16     29.86 o 
  11  11   7        0.65       16.89     25.44 o 
  12  11   7       22.26       27.48     27.81 o 
  -1  12   7        1.77       44.91     36.42 o 
   0  12   7       23.19       21.93     20.70 o 
   1  12   7      126.16      113.36     35.00 o 
   2  12   7       18.09       26.31     23.98 o 
   3  12   7        0.87        3.61     16.31 o 
   4  12   7       36.71       19.75     18.70 o 
   5  12   7      287.72      378.97     76.42 o 
   6  12   7      199.47      155.28     46.37 o 
   7  12   7       94.99       78.41     30.96 o 
   8  12   7      111.99      104.94     33.11 o 
   9  12   7        6.16       16.31     35.08 o 
  10  12   7       15.96       37.23     29.73 o 
  11  12   7        6.77       -5.96     25.83 o 
   1  13   7        6.15        8.40     23.02 o 
   2  13   7       10.11       44.21     26.67 o 
   3  13   7       85.19       98.68     32.64 o 
   4  13   7      167.01      162.30     43.42 o 
   5  13   7       25.16       23.69     40.44 o 
   6  13   7       58.89       30.98     30.92 o 
   7  13   7        5.51       -3.35     28.91 o 
   8  13   7        0.88        9.33     19.73 o 
   9  13   7        0.27        7.23     52.06 o 
   4  14   7        7.51      -21.90     36.65 o 
   5  14   7        5.92        4.92     42.46 o 
   6  14   7      125.89       99.19     30.39 o 
   7  14   7        8.21        1.79     41.12 o 
  -3 -10   8        2.87       42.60     18.81 o 
  -2 -10   8        4.91       24.14     18.00 o 
  -1 -10   8       36.17       33.55     16.17 o 
   0 -10   8       83.21       51.84     35.98 o 
   1 -10   8        2.74       -8.49     31.51 o 
   2 -10   8       97.08      189.93     48.94 o 
  -5  -9   8       85.24       67.29     21.82 o 
  -4  -9   8        4.39       16.71     24.57 o 
  -3  -9   8       22.58       28.89     16.53 o 
  -2  -9   8      124.64       80.49     26.53 o 
  -1  -9   8       42.54       31.88     16.98 o 
   0  -9   8       20.38       -1.53     18.41 o 
   1  -9   8        1.04      -28.38     31.73 o 
   2  -9   8       80.31       79.59     51.17 o 
   3  -9   8        6.44        9.23     15.38 o 
   4  -9   8       14.00       14.03     18.61 o 
   5  -9   8       21.24       43.70     27.71 o 
  -6  -8   8       18.23       39.73     42.57 o 
  -5  -8   8        0.72       16.65     37.76 o 
  -4  -8   8      101.27       93.57     26.86 o 
  -3  -8   8       21.72       20.46     18.89 o 
  -2  -8   8       18.32       -6.70     21.96 o 
  -1  -8   8        9.65       38.25     36.87 o 
   0  -8   8      385.51      472.03     98.65 o 
   1  -8   8       11.17        2.99      9.56 o 
   2  -8   8        6.02       10.80     14.96 o 
   3  -8   8      162.77      160.51     41.00 o 
   4  -8   8       71.92       99.30     46.48 o 
   5  -8   8       12.78        8.59     31.51 o 
   6  -8   8        3.07        6.07     36.20 o 
  -7  -7   8       13.09       17.04     18.63 o 
  -6  -7   8       10.38       -0.93     26.85 o 
  -5  -7   8        0.23       13.84     23.30 o 
  -4  -7   8       77.97       85.46     24.00 o 
  -3  -7   8        3.42        9.26     22.85 o 
  -2  -7   8      169.38      204.91     38.66 o 
  -1  -7   8      409.99      444.65    120.11 o 
   0  -7   8       21.14        3.53     10.03 o 
   1  -7   8       25.46       26.47      7.81 o 
   2  -7   8      172.06      140.27     38.64 o 
   3  -7   8      128.14      160.27     27.65 o 
   4  -7   8        0.00       16.84     14.43 o 
   5  -7   8      190.02      239.68     52.18 o 
   6  -7   8        0.31        4.82     31.17 o 
   7  -7   8       10.73       18.53     28.18 o 
   8  -7   8       27.85       59.89     25.30 o 
  -7  -6   8       49.68       37.70     27.04 o 
  -6  -6   8       46.59       11.40     35.98 o 
  -5  -6   8       26.57       22.02     13.41 o 
  -4  -6   8       18.43       17.63     25.99 o 
  -3  -6   8      335.44      390.93     51.17 o 
  -2  -6   8      175.88      187.72     29.80 o 
  -1  -6   8        9.99       30.68     18.30 o 
   0  -6   8       30.71       22.75      9.63 o 
   1  -6   8      107.83      134.46     19.39 o 
   2  -6   8        0.49        2.49     11.71 o 
   3  -6   8       45.37       38.49     13.21 o 
   4  -6   8      260.23      346.33     97.54 o 
   5  -6   8       46.67       16.76     21.52 o 
   6  -6   8       10.99       21.72     26.09 o 
   7  -6   8      121.03      135.49     39.63 o 
   8  -6   8      154.11      229.04     61.90 o 
   9  -6   8        1.54        0.06     27.04 o 
  -8  -5   8        7.94        0.81     19.98 o 
  -7  -5   8       21.18        6.57     18.57 o 
  -6  -5   8       93.12       89.34     16.31 o 
  -5  -5   8      137.61      149.49     45.14 o 
  -4  -5   8       87.32       98.98     38.43 o 
  -3  -5   8      280.69      320.22     45.66 o 
  -2  -5   8      352.85      352.14     53.07 o 
  -1  -5   8      349.89      373.39     46.34 o 
   0  -5   8        2.03        4.85     12.47 o 
   1  -5   8      284.47      269.72     26.86 o 
   2  -5   8      303.88      298.44     30.44 o 
   3  -5   8      855.23      930.34     75.40 o 
   4  -5   8      131.63      103.41     18.69 o 
   5  -5   8        0.65      -12.51     32.18 o 
   6  -5   8      338.05      443.55     63.91 o 
   7  -5   8        2.10       16.67     23.94 o 
   8  -5   8        0.03        9.42     39.77 o 
   9  -5   8        0.03       17.48     23.55 o 
  10  -5   8       23.31       47.53     31.17 o 
  -8  -4   8       13.62       15.73     17.90 o 
  -7  -4   8       10.59        9.12     39.77 o 
  -6  -4   8        0.19       21.04     27.15 o 
  -5  -4   8      349.29      384.26     49.19 o 
  -4  -4   8      191.55      199.03     37.38 o 
  -3  -4   8      164.90      204.51     34.49 o 
  -2  -4   8       63.51       41.53     28.71 o 
  -1  -4   8       54.66       34.80     27.82 o 
   0  -4   8       13.01       30.65     11.05 o 
   1  -4   8      445.68      476.87     32.33 o 
   2  -4   8      423.68      418.83     36.06 o 
   3  -4   8      421.37      424.67     29.33 o 
   4  -4   8      330.08      323.42     34.66 o 
   5  -4   8       22.01       42.01     21.84 o 
   6  -4   8      354.90      335.63     44.26 o 
   7  -4   8      169.87      134.86     58.43 o 
   8  -4   8       92.40      101.91     35.14 o 
   9  -4   8        0.42       19.43     18.01 o 
  10  -4   8        1.11       -0.92     36.53 o 
  -8  -3   8       16.92       12.81     16.20 o 
  -7  -3   8      232.26      192.84     33.07 o 
  -6  -3   8       39.09       40.62     16.49 o 
  -5  -3   8       89.54      107.53     26.90 o 
  -4  -3   8      159.82      138.99     28.60 o 
  -3  -3   8      457.24      464.83     75.75 o 
  -2  -3   8        0.60       32.93     24.00 o 
  -1  -3   8      122.34      118.51     24.17 o 
   0  -3   8      688.87      674.66     23.29 o 
   1  -3   8       31.05       31.76     11.45 o 
   2  -3   8        3.61       24.92     10.80 o 
   3  -3   8        6.65       11.07     11.43 o 
   4  -3   8      896.83      854.33     30.78 o 
   5  -3   8       31.85       51.11     19.63 o 
   6  -3   8        3.14       -4.46     20.56 o 
   7  -3   8        2.40       16.96     16.31 o 
   8  -3   8      350.47      323.47     47.63 o 
   9  -3   8        5.09       13.05     13.62 o 
  10  -3   8       28.20       68.73     44.24 o 
  11  -3   8       53.02       58.12     26.73 o 
  -9  -2   8        7.55      -10.62     24.39 o 
  -8  -2   8       41.96       14.80     27.88 o 
  -7  -2   8       22.67       61.53     18.37 o 
  -6  -2   8       43.84       56.52     35.35 o 
  -5  -2   8      281.12      337.66     38.88 o 
  -4  -2   8        7.02       -1.22     25.17 o 
  -3  -2   8        8.28      -15.47     24.93 o 
  -2  -2   8     1323.38     1300.61     59.28 o 
  -1  -2   8       48.60       12.51     30.61 o 
   0  -2   8      407.55      419.39     33.16 o 
   1  -2   8      177.27      160.50     33.11 o 
   2  -2   8      831.96      885.65     43.48 o 
   3  -2   8      328.96      295.88     38.18 o 
   4  -2   8      279.66      228.45     22.73 o 
   5  -2   8      445.66      418.22     34.10 o 
   6  -2   8      233.00      249.62     20.67 o 
   7  -2   8      121.74      150.64     30.37 o 
   8  -2   8        0.04       13.18     25.81 o 
   9  -2   8     1006.75     1032.71     81.32 o 
  10  -2   8        8.31        7.68     26.54 o 
  11  -2   8        5.11        6.09     25.93 o 
  12  -2   8        3.54       24.06     22.94 o 
  -9  -1   8       62.91       59.59     43.01 o 
  -8  -1   8       63.53       56.22     61.56 o 
  -7  -1   8       56.22       56.20     20.78 o 
  -6  -1   8      338.98      334.90     41.66 o 
  -5  -1   8        8.78       26.01     25.43 o 
  -4  -1   8       21.50       44.91     35.08 o 
  -3  -1   8      587.67      608.34     41.54 o 
  -2  -1   8      908.82      794.82     59.66 o 
  -1  -1   8      235.16      217.57     33.34 o 
   0  -1   8     1926.06     1998.08     68.09 o 
   1  -1   8      297.44      281.16     29.82 o 
   2  -1   8      969.45      934.38     37.05 o 
   3  -1   8      101.99      113.70     30.82 o 
   4  -1   8       55.57       45.63     17.87 o 
   5  -1   8      230.42      201.47     24.77 o 
   6  -1   8      132.28      161.04     19.50 o 
   7  -1   8      113.95       86.35     18.36 o 
   8  -1   8       12.82       41.43     22.87 o 
   9  -1   8      171.72      199.70     53.07 o 
  10  -1   8      162.03      168.65     67.93 o 
  11  -1   8      157.08      112.18     32.14 o 
  12  -1   8       32.27       34.91     12.71 o 
  -8   0   8       31.90       23.21     15.08 o 
  -7   0   8        6.00       34.41     32.40 o 
  -6   0   8        0.61       20.69     25.83 o 
  -5   0   8       56.85       37.68     26.08 o 
  -4   0   8       58.24       48.71     41.00 o 
  -3   0   8      116.55       94.43     30.98 o 
  -2   0   8       18.00      -13.80     23.41 o 
  -1   0   8      583.30      593.49     58.77 o 
   0   0   8      283.54      288.43     29.96 o 
   1   0   8      305.57      268.78     38.12 o 
   2   0   8      337.51      375.28     22.58 o 
   3   0   8     2674.65     2647.97     56.70 o 
   4   0   8        0.50       10.36     12.15 o 
   5   0   8       18.68       15.55     10.58 o 
   6   0   8      280.45      242.13     30.25 o 
   7   0   8      821.75      866.14     71.20 o 
   8   0   8      340.74      304.74     23.07 o 
   9   0   8      180.14      202.20     37.27 o 
  10   0   8       99.03      107.16     35.42 o 
  11   0   8        4.58       -9.11     26.13 o 
  12   0   8        9.35       -4.25     30.17 o 
  13   0   8        0.56       42.80     27.68 o 
  -8   1   8        5.92       26.05     25.37 o 
  -7   1   8        4.98       37.76     24.96 o 
  -6   1   8      241.17      244.42     39.44 o 
  -5   1   8      272.71      239.13     34.34 o 
  -4   1   8       17.24        6.87     24.37 o 
  -3   1   8        6.47       12.52     24.06 o 
  -2   1   8      450.03      481.75     39.79 o 
  -1   1   8     1191.39     1227.16     48.06 o 
   0   1   8       53.92       49.42      8.59 o 
   1   1   8     1036.80     1038.06     39.52 o 
   2   1   8       39.26       34.79     13.73 o 
   3   1   8      532.33      534.04     52.72 o 
   4   1   8      471.14      515.09     44.62 o 
   5   1   8     1630.47     1688.71     58.12 o 
   6   1   8      315.92      332.71     27.65 o 
   7   1   8       93.87       88.11     14.22 o 
   8   1   8      280.11      276.83     24.27 o 
   9   1   8        1.91       24.70     11.20 o 
  10   1   8       51.15       17.61     39.10 o 
  11   1   8      159.72      176.49     77.43 o 
  12   1   8       84.41      108.53     41.56 o 
  13   1   8        5.92       17.79     25.41 o 
  -8   2   8        1.09       12.51     21.21 o 
  -7   2   8      169.66      126.20     27.09 o 
  -6   2   8       15.69       17.74     22.70 o 
  -5   2   8        0.90      -14.11     20.79 o 
  -4   2   8      427.31      477.32     44.86 o 
  -3   2   8     1159.03     1213.08     86.25 o 
  -2   2   8      107.90       93.02     14.01 o 
  -1   2   8       46.50       27.91      9.80 o 
   0   2   8      307.92      300.57     29.98 o 
   1   2   8      388.20      377.89     19.82 o 
   2   2   8      185.83      186.40     24.45 o 
   3   2   8      933.08      917.94     34.87 o 
   4   2   8      651.75      655.37     28.07 o 
   5   2   8      111.94      109.74     16.65 o 
   6   2   8      652.74      582.95     30.66 o 
   7   2   8       20.56       18.64     12.20 o 
   8   2   8      200.21      203.66     25.07 o 
   9   2   8       38.22       30.60     13.01 o 
  10   2   8      245.88      263.33     28.75 o 
  11   2   8        3.41       44.24     29.50 o 
  12   2   8        7.78        9.77     22.87 o 
  13   2   8       15.51       21.87     28.15 o 
  -8   3   8        0.19       94.97     58.77 o 
  -7   3   8       60.26       33.54     22.76 o 
  -6   3   8        0.22       15.02     21.92 o 
  -5   3   8      199.83      229.40     42.68 o 
  -4   3   8        6.37       13.92     12.05 o 
  -3   3   8       27.20       51.15     15.20 o 
  -2   3   8        0.44       -5.35     21.54 o 
  -1   3   8     1011.64      983.97     46.90 o 
   0   3   8       88.43      100.48     16.59 o 
   1   3   8      107.83      107.42     23.98 o 
   2   3   8      789.19      776.29     29.77 o 
   3   3   8      117.45      110.29     13.14 o 
   5   3   8        9.18        5.71     12.09 o 
   6   3   8     1566.12     1646.62     56.93 o 
   7   3   8       27.05       44.69     12.91 o 
   8   3   8       54.80       51.76     14.40 o 
   9   3   8       45.04       33.25     14.37 o 
  10   3   8       85.02       81.09     21.60 o 
  11   3   8        5.22        8.79     22.57 o 
  12   3   8       69.52       66.74     28.08 o 
  13   3   8       78.87       73.98     25.32 o 
  -7   4   8        7.16        9.76     18.91 o 
  -6   4   8       49.68       43.27     24.06 o 
  -5   4   8      303.85      316.90     82.68 o 
  -4   4   8       16.34       22.04     17.98 o 
  -3   4   8        7.08       -2.38     12.41 o 
  -2   4   8      286.01      307.91     36.50 o 
  -1   4   8        1.38        7.95      7.46 o 
   0   4   8     1060.86     1080.44     48.49 o 
   1   4   8      225.26      206.85     18.76 o 
   2   4   8        2.54       19.67     13.95 o 
   3   4   8       11.43       15.87     13.06 o 
   4   4   8     3510.90     3677.72     69.77 o 
   5   4   8     1001.17     1125.75     64.31 o 
   6   4   8        6.59       12.16     12.83 o 
   7   4   8      324.28      355.64     37.16 o 
   8   4   8      206.27      286.04     31.78 o 
   9   4   8      455.47      468.82     36.41 o 
  10   4   8        6.25       12.06      9.17 o 
  11   4   8      281.82      334.31     29.64 o 
  12   4   8       57.29       49.42     21.21 o 
  13   4   8       39.62       33.28     67.15 o 
  14   4   8       15.49       23.24     42.46 o 
  -7   5   8       34.57       67.93     41.56 o 
  -6   5   8       87.59       98.38     31.85 o 
  -5   5   8       31.59       39.90     27.31 o 
  -4   5   8      310.08      363.19     28.31 o 
  -3   5   8       12.62       29.81     15.71 o 
  -2   5   8        0.64       20.12     19.81 o 
  -1   5   8        7.90        4.15     13.85 o 
   0   5   8      976.79      919.94     44.29 o 
   1   5   8       99.52      104.54     16.88 o 
   2   5   8      205.17      190.17     16.89 o 
   3   5   8     1012.63      953.11     50.61 o 
   4   5   8      384.28      347.39     31.85 o 
   5   5   8      143.58      109.29     18.32 o 
   6   5   8       89.18       75.46     12.14 o 
   7   5   8     1120.29     1150.09     53.51 o 
   8   5   8       83.78       71.38     27.10 o 
   9   5   8      165.83      168.48     23.86 o 
  10   5   8        2.75       11.34     14.34 o 
  11   5   8      310.83      299.29     24.02 o 
  12   5   8        6.65       10.41     17.19 o 
  13   5   8      104.04      196.64     70.39 o 
  14   5   8        0.72      -42.46     42.46 o 
  -6   6   8       17.63       60.78     36.87 o 
  -5   6   8        0.04       -7.89     14.19 o 
  -4   6   8       58.88       83.96     17.36 o 
  -3   6   8       38.20       24.35     15.93 o 
  -2   6   8      303.09      296.37     28.86 o 
  -1   6   8      233.30      248.04     35.39 o 
   0   6   8      122.64      118.61     20.39 o 
   1   6   8      186.24      194.33     22.12 o 
   2   6   8      433.84      442.67     25.39 o 
   3   6   8      968.95     1080.41     86.91 o 
   4   6   8      294.45      271.64     17.19 o 
   5   6   8      580.51      621.93     57.43 o 
   6   6   8        6.25       14.75     25.19 o 
   7   6   8        9.84       32.02     25.65 o 
   8   6   8      221.10      149.48     27.42 o 
   9   6   8      367.56      430.14     47.15 o 
  10   6   8      187.23      165.63     30.66 o 
  11   6   8       69.68       75.76     26.28 o 
  12   6   8      260.76      241.23     34.67 o 
  13   6   8        1.85        8.49     36.87 o 
  14   6   8        0.02       18.55     41.12 o 
  -6   7   8       17.06       14.30     34.41 o 
  -5   7   8        6.00        8.04     14.85 o 
  -4   7   8       29.35       35.57     15.84 o 
  -3   7   8      118.59      125.83     20.64 o 
  -2   7   8       42.46       57.06     26.46 o 
  -1   7   8        2.95       -1.66     11.00 o 
   0   7   8      225.46      219.52     24.02 o 
   1   7   8      842.95      891.49     40.07 o 
   2   7   8       17.70       23.22     12.83 o 
   3   7   8      323.60      303.29     49.04 o 
   4   7   8        8.66       16.42     23.35 o 
   5   7   8      397.35      319.83     35.57 o 
   6   7   8      209.22      258.91     34.34 o 
   7   7   8      103.08      131.11     28.27 o 
   8   7   8      129.26       75.99     26.51 o 
   9   7   8       12.56       75.30     34.86 o 
  10   7   8       75.66       81.24     30.06 o 
  11   7   8        1.87        9.48     22.92 o 
  12   7   8       47.37       40.67     22.27 o 
  13   7   8        6.23       41.72     23.94 o 
  -5   8   8       29.32       44.03     22.81 o 
  -4   8   8       13.07       30.64     15.52 o 
  -3   8   8        3.88       16.33     15.64 o 
  -2   8   8      110.94      145.72     28.09 o 
  -1   8   8      312.82      361.13     32.56 o 
   0   8   8       16.43       23.81      9.83 o 
   1   8   8       72.90       67.44     15.44 o 
   2   8   8       43.14       50.62     23.20 o 
   3   8   8      285.68      345.27     51.26 o 
   4   8   8        1.97        4.48     25.13 o 
   5   8   8       98.04       78.96     31.17 o 
   6   8   8      495.16      541.44     41.99 o 
   7   8   8       13.05       38.15     27.39 o 
   8   8   8        1.26        8.48     24.75 o 
   9   8   8      103.56      117.61     29.54 o 
  10   8   8      479.21      496.34     45.75 o 
  11   8   8        2.16       11.86     25.59 o 
  12   8   8      140.54      114.69     72.06 o 
  13   8   8        0.21       17.43     24.17 o 
  -4   9   8        0.42       20.45     21.00 o 
  -3   9   8       61.26       82.13     18.46 o 
  -2   9   8       83.61       90.17     18.79 o 
  -1   9   8      331.09      281.63     26.76 o 
   0   9   8       10.98       12.31     12.75 o 
   1   9   8      323.75      336.25     43.97 o 
   2   9   8       60.92       72.79     27.25 o 
   3   9   8        4.37       -4.64     22.49 o 
   4   9   8      182.71      156.48     55.86 o 
   5   9   8      104.37      112.94     39.04 o 
   6   9   8       18.40       -4.36     23.30 o 
   7   9   8       58.89       60.57     27.88 o 
   8   9   8      504.02      607.79     63.24 o 
   9   9   8       38.00       32.59     31.95 o 
  10   9   8        0.29      -18.58     26.16 o 
  11   9   8       25.52       45.34     26.91 o 
  12   9   8        8.34       33.12     24.99 o 
  13   9   8        9.10       34.71     25.99 o 
  -3  10   8        9.21       20.56     31.06 o 
  -2  10   8        9.13        9.40     19.92 o 
  -1  10   8       48.20       56.21     20.54 o 
   0  10   8      200.19      168.02     42.90 o 
   1  10   8       17.43       23.82     17.32 o 
   2  10   8      138.02      109.96     30.45 o 
   3  10   8      239.50      264.92     47.31 o 
   4  10   8      367.69      419.32     65.02 o 
   5  10   8       74.68       64.65     28.35 o 
   6  10   8      369.73      366.87     38.52 o 
   7  10   8       41.40       57.43     40.67 o 
   8  10   8      139.54      179.31     36.08 o 
   9  10   8        6.09       14.74     27.52 o 
  10  10   8       88.33       81.08     29.62 o 
  11  10   8      116.32       54.95     60.89 o 
  12  10   8        0.20       -2.15     25.27 o 
  -2  11   8       42.45       -3.13     36.20 o 
  -1  11   8        2.50       26.37     40.56 o 
   0  11   8       11.84       29.16     23.09 o 
   1  11   8       20.68       20.04     21.58 o 
   2  11   8      185.67      263.47     62.45 o 
   3  11   8       65.85       68.04     26.39 o 
   4  11   8       23.10       47.98     21.79 o 
   5  11   8       30.13       50.67     35.08 o 
   6  11   8      368.90      282.77     37.44 o 
   7  11   8       70.67       32.62     41.12 o 
   8  11   8       75.84       65.69     39.10 o 
   9  11   8      127.76      166.96     37.71 o 
  10  11   8        0.00       47.19     27.74 o 
  11  11   8        5.18       51.21     28.18 o 
  12  11   8        7.97       39.41     27.79 o 
   0  12   8       16.67       32.64     17.77 o 
   1  12   8       25.77       14.97     20.48 o 
   2  12   8       13.75        3.11     24.29 o 
   3  12   8        9.34        9.30     29.61 o 
   4  12   8      110.00      118.94     27.07 o 
   5  12   8      262.66      205.15     39.45 o 
   6  12   8        1.10      -15.29     27.67 o 
   7  12   8      139.85      145.47     45.81 o 
   8  12   8       52.93       32.46     28.48 o 
   9  12   8        4.55       98.10     62.57 o 
  10  12   8        0.24      -13.89     28.43 o 
  11  12   8       77.27       91.21     31.64 o 
   1  13   8        5.53       -2.90     29.27 o 
   2  13   8      105.62       98.35     35.53 o 
   3  13   8       63.19       47.53     21.96 o 
   4  13   8        6.83       43.47     21.99 o 
   5  13   8        2.38       19.33     22.46 o 
   6  13   8       39.13       51.47     28.70 o 
   7  13   8       35.22       21.26     32.74 o 
   8  13   8        5.42       -7.83     27.79 o 
   9  13   8       30.84       30.33     28.27 o 
  -3  -9   9       91.97       77.79     30.13 o 
  -2  -9   9       19.81       30.33     20.22 o 
  -1  -9   9        1.08       17.93     11.24 o 
   0  -9   9       10.75       38.12     26.48 o 
   1  -9   9      118.93       83.79     42.68 o 
   2  -9   9       53.97       86.48     50.72 o 
   3  -9   9       21.68       12.29     15.64 o 
  -5  -8   9       16.02       34.37     19.29 o 
  -4  -8   9       23.28       67.48     28.83 o 
  -3  -8   9       39.25       45.97     20.23 o 
  -2  -8   9        3.40       37.58     12.73 o 
  -1  -8   9       76.46       56.76     25.03 o 
   0  -8   9       26.56       37.07     24.24 o 
   1  -8   9        0.79        4.69     12.96 o 
   2  -8   9       91.00      130.05     55.19 o 
   3  -8   9        8.53       13.13     15.46 o 
   4  -8   9        5.96       14.18     10.61 o 
   5  -8   9        0.32       22.84     21.29 o 
  -6  -7   9       68.62       44.90     22.65 o 
  -5  -7   9        2.74       20.36     29.38 o 
  -4  -7   9       14.35       23.61     15.53 o 
  -3  -7   9       26.27       63.48     21.31 o 
  -2  -7   9      544.49      554.11    100.11 o 
  -1  -7   9        5.08       -0.83     41.12 o 
   0  -7   9        1.36       22.04     27.82 o 
   1  -7   9        1.29       42.23     24.36 o 
   2  -7   9      224.16      274.77     34.85 o 
   3  -7   9       12.51       -0.56     31.51 o 
   4  -7   9       21.96       27.50     17.37 o 
   5  -7   9       19.66       33.82     27.65 o 
   6  -7   9       46.28       38.35     21.63 o 
   7  -7   9        0.07       17.08     32.18 o 
  -6  -6   9       19.88       29.94     39.33 o 
  -5  -6   9       14.13       27.43     27.71 o 
  -4  -6   9       45.70       59.63     22.18 o 
  -3  -6   9        5.36       -3.04     25.14 o 
  -2  -6   9       34.88       83.28     29.16 o 
  -1  -6   9       14.09       26.56     27.37 o 
   0  -6   9      622.82      597.00     56.89 o 
   1  -6   9      103.65       81.76     19.96 o 
   2  -6   9      139.86      128.74     20.86 o 
   3  -6   9      325.82      342.21     56.49 o 
   4  -6   9      237.83      227.23     38.37 o 
   5  -6   9       94.60       77.62     28.37 o 
   6  -6   9        2.00       -6.08     29.72 o 
   7  -6   9       61.17       97.65     54.52 o 
   8  -6   9        0.37       34.03     16.35 o 
  -7  -5   9        1.74       23.45     33.74 o 
  -6  -5   9        5.32       21.91     16.10 o 
  -5  -5   9        0.05       13.32     21.01 o 
  -4  -5   9      195.61      212.86     40.83 o 
  -3  -5   9       21.77       35.51     20.27 o 
  -2  -5   9       33.90       26.15     24.36 o 
  -1  -5   9      473.80      512.26     62.08 o 
   0  -5   9        2.62        0.57     18.44 o 
   1  -5   9        0.61       10.01     11.66 o 
   2  -5   9      291.67      275.15     29.94 o 
   3  -5   9       73.31       81.71     14.36 o 
   4  -5   9        5.06       -5.05      8.81 o 
   5  -5   9      478.72      505.45     58.32 o 
   6  -5   9       16.68       18.20     20.67 o 
   7  -5   9      252.67      282.52     88.04 o 
   8  -5   9        4.73       19.99     26.63 o 
   9  -5   9       32.37       18.49     21.86 o 
  -7  -4   9        0.11       36.82     17.68 o 
  -6  -4   9       97.20      135.45     31.09 o 
  -5  -4   9       17.48       60.45     16.77 o 
  -4  -4   9        2.42       38.98     29.50 o 
  -3  -4   9        0.63       18.34     27.37 o 
  -2  -4   9      129.13      138.43     27.73 o 
  -1  -4   9       22.32       39.23     27.33 o 
   0  -4   9        4.36       17.02     23.27 o 
   1  -4   9      154.22      140.90     23.20 o 
   2  -4   9        1.45       14.65     16.87 o 
   3  -4   9        0.11       15.60     12.66 o 
   4  -4   9      487.51      474.02     41.17 o 
   5  -4   9      141.49      155.91     55.86 o 
   6  -4   9        1.47      140.29     78.32 o 
   7  -4   9      147.76      137.79     34.03 o 
   8  -4   9      145.63      160.11     37.81 o 
   9  -4   9        1.12       32.93     27.13 o 
  10  -4   9        0.12        6.03     23.13 o 
  -8  -3   9        1.16      -21.78     26.47 o 
  -7  -3   9       15.63       18.17     20.81 o 
  -6  -3   9        0.34       25.32     30.50 o 
  -5  -3   9       35.69       62.46     26.82 o 
  -4  -3   9      343.63      334.72     41.22 o 
  -3  -3   9      361.85      404.58     53.29 o 
  -2  -3   9      215.98      231.27     33.80 o 
  -1  -3   9      903.69      979.85     49.69 o 
   0  -3   9       68.18       66.28     24.13 o 
   1  -3   9      106.26      106.02     15.78 o 
   2  -3   9        0.78       30.36     13.87 o 
   3  -3   9      467.04      467.70     35.29 o 
   4  -3   9      169.69      158.04     29.90 o 
   5  -3   9      120.51       93.59     16.60 o 
   6  -3   9      392.31      398.77     51.17 o 
   7  -3   9       89.34       97.92     27.04 o 
   8  -3   9       42.22       22.35     21.12 o 
   9  -3   9        3.60      -25.57     25.57 o 
  10  -3   9      149.64       92.95     32.23 o 
  11  -3   9        4.42       17.99     23.00 o 
  -8  -2   9       53.10       86.37     31.54 o 
  -7  -2   9       16.83       34.34     17.54 o 
  -6  -2   9        0.13       26.70     17.09 o 
  -5  -2   9      427.32      443.88     40.99 o 
  -4  -2   9      190.11      215.86     57.54 o 
  -2  -2   9        7.92       -9.83     31.51 o 
  -1  -2   9      143.14      160.74     27.95 o 
   0  -2   9       71.41       71.32     23.51 o 
   1  -2   9      371.81      395.10     49.81 o 
   2  -2   9      529.71      519.52     40.56 o 
   3  -2   9       39.13       50.29     13.94 o 
   4  -2   9       13.44       12.12      9.74 o 
   5  -2   9      231.09      189.24     19.29 o 
   6  -2   9      203.88      190.72     26.83 o 
   7  -2   9       72.13       42.07     22.12 o 
   8  -2   9      101.28      131.00     42.34 o 
   9  -2   9        0.43       14.42     27.48 o 
  10  -2   9       28.37       30.98     49.16 o 
  11  -2   9       67.18       46.02     27.28 o 
  -8  -1   9        4.30       25.30     16.65 o 
  -7  -1   9       79.98      100.96     27.65 o 
  -6  -1   9       33.12       36.45     27.60 o 
  -5  -1   9       15.73       32.18     35.53 o 
  -4  -1   9       59.66       67.15     27.48 o 
  -3  -1   9      374.00      391.68     40.67 o 
  -2  -1   9      102.85      105.92     40.22 o 
  -1  -1   9        8.11       -6.16     22.92 o 
   0  -1   9      588.25      660.80     53.18 o 
   1  -1   9        0.33        8.18     13.72 o 
   2  -1   9      149.07      160.75     23.58 o 
   3  -1   9       70.20       43.61     15.91 o 
   4  -1   9     1948.86     1948.76    102.76 o 
   5  -1   9      122.82      116.34     18.44 o 
   6  -1   9       35.11       24.38     12.09 o 
   7  -1   9       57.59       49.95     12.96 o 
   8  -1   9      355.17      352.69     51.58 o 
   9  -1   9        0.20       41.30     33.07 o 
  10  -1   9      109.20       91.06     25.30 o 
  11  -1   9       77.12       68.02     25.37 o 
  12  -1   9        3.48       -3.57     26.69 o 
  -8   0   9        0.98      -12.96     29.50 o 
  -7   0   9       20.16       20.78     33.29 o 
  -6   0   9        2.44       18.68     23.89 o 
  -5   0   9      181.62      157.70     81.56 o 
  -4   0   9      800.06      789.61     53.07 o 
  -3   0   9      143.10      172.96     36.07 o 
  -2   0   9      176.30      214.93     47.82 o 
  -1   0   9       45.57       34.86     35.53 o 
   0   0   9      518.99      550.18     84.35 o 
   1   0   9       54.15       50.04     20.86 o 
   2   0   9     1210.56     1231.06     49.95 o 
   3   0   9      233.88      252.42     23.78 o 
   4   0   9       85.52      118.05     18.37 o 
   5   0   9      316.41      283.71     25.56 o 
   6   0   9      230.98      210.20     29.74 o 
   7   0   9       51.44       72.75     14.49 o 
   8   0   9       25.91       41.39     12.27 o 
   9   0   9      658.60      707.27     66.40 o 
  10   0   9      103.66       71.73     54.75 o 
  11   0   9       55.04       60.30     31.36 o 
  12   0   9       16.32       19.36     19.75 o 
  -8   1   9       37.20       42.81     25.77 o 
  -7   1   9        1.89       -8.67     24.97 o 
  -6   1   9      123.91      152.09     45.70 o 
  -5   1   9       14.33       13.62     24.96 o 
  -4   1   9       43.69       26.38     42.12 o 
  -3   1   9        9.13      -22.60     23.29 o 
  -2   1   9      256.00      342.61     37.35 o 
  -1   1   9       27.71       59.13     25.28 o 
   0   1   9      495.59      487.25     33.58 o 
   1   1   9      547.67      537.52     38.53 o 
   2   1   9     1380.15     1416.60     54.12 o 
   3   1   9      168.82      197.75     21.01 o 
   4   1   9       85.97       72.87     14.21 o 
   5   1   9     1429.85     1416.49     62.21 o 
   6   1   9        2.02       15.14      9.73 o 
   7   1   9       67.11       80.58     15.23 o 
   8   1   9        2.53       24.99     17.97 o 
   9   1   9      321.36      365.71     76.42 o 
  10   1   9        9.04        8.96     24.10 o 
  11   1   9      315.82      315.20     50.15 o 
  12   1   9        4.68        9.94     10.00 o 
  13   1   9       50.94       66.37     27.26 o 
  -7   2   9        0.00       -3.38     23.02 o 
  -6   2   9       24.99       41.83     25.61 o 
  -5   2   9        0.07        2.12     34.75 o 
  -4   2   9       25.38       60.29     25.07 o 
  -3   2   9        1.33      -23.20     23.20 o 
  -2   2   9       96.56       62.14     27.93 o 
  -1   2   9      222.88      162.73     41.80 o 
   0   2   9      519.38      498.77     24.68 o 
   1   2   9      104.88       64.69     22.04 o 
   2   2   9       24.05       24.04     14.08 o 
   3   2   9      676.03      662.43     27.99 o 
   4   2   9      194.76      236.26     19.86 o 
   5   2   9      146.82      166.69     21.34 o 
   6   2   9       27.27       58.12     13.71 o 
   7   2   9      541.73      531.27     36.05 o 
   8   2   9      120.64      121.16     16.60 o 
   9   2   9       87.91       55.26     21.87 o 
  10   2   9      275.84      245.45     49.42 o 
  11   2   9       71.40       94.40     26.62 o 
  12   2   9        1.85        8.19     15.98 o 
  13   2   9        0.66       19.02     21.67 o 
  -7   3   9        4.13      -17.09     22.28 o 
  -6   3   9       66.41       41.84     26.26 o 
  -5   3   9      296.51      292.09     39.73 o 
  -4   3   9       10.91        5.34     22.60 o 
  -3   3   9       23.06       12.75     26.81 o 
  -2   3   9      322.98      300.25     20.89 o 
  -1   3   9     1213.53     1300.11     45.72 o 
   0   3   9       53.10       56.18     13.28 o 
   1   3   9      985.74      936.12     50.01 o 
   2   3   9       17.16       20.76     13.91 o 
   3   3   9       26.00       27.79     19.10 o 
   4   3   9      280.64      297.25     21.88 o 
   5   3   9     1455.53     1485.19     93.62 o 
   6   3   9      653.85      662.87     37.36 o 
   7   3   9        1.70       14.98     16.17 o 
   8   3   9       71.98       70.66     16.59 o 
   9   3   9       56.07       55.92     17.23 o 
  10   3   9      165.28      164.23     23.81 o 
  11   3   9        1.63       10.00     13.62 o 
  12   3   9       63.15       33.96     22.79 o 
  13   3   9       10.55        8.60     26.26 o 
  -7   4   9        8.96        0.46     22.86 o 
  -6   4   9       28.37       31.48     28.15 o 
  -5   4   9        9.07       23.99     24.69 o 
  -4   4   9      113.00      110.35     24.59 o 
  -3   4   9      456.92      528.33     30.78 o 
  -2   4   9        1.22        8.51     11.49 o 
  -1   4   9       24.91       26.54     25.06 o 
   0   4   9        0.21        5.15     12.27 o 
   1   4   9      600.35      605.79     36.57 o 
   2   4   9        9.97       24.36     14.59 o 
   3   4   9      194.22      162.84     18.50 o 
   4   4   9      435.27      395.94     22.55 o 
   5   4   9      652.10      595.82     26.84 o 
   6   4   9        1.50       20.41     16.24 o 
   7   4   9       59.69       69.98     12.11 o 
   8   4   9      204.70      241.47     26.16 o 
   9   4   9       11.96        4.82      6.17 o 
  10   4   9      154.20      132.15     22.17 o 
  11   4   9       75.21       49.76     28.88 o 
  12   4   9       40.45       32.91     17.67 o 
  13   4   9       11.52        8.04     47.37 o 
  -6   5   9        1.78       10.27     20.95 o 
  -5   5   9       20.62       43.82     24.17 o 
  -4   5   9       28.53       16.40     61.11 o 
  -3   5   9       81.29       76.95     18.88 o 
  -2   5   9        3.18       16.90     19.98 o 
  -1   5   9       70.79       69.00     16.47 o 
   0   5   9      694.76      682.37     38.99 o 
   1   5   9       33.08       27.80     10.16 o 
   2   5   9      878.99      949.93     38.56 o 
   3   5   9      325.36      308.07     35.64 o 
   4   5   9      568.63      536.22     24.49 o 
   5   5   9      288.98      259.65     25.23 o 
   6   5   9      858.96      951.38     59.58 o 
   7   5   9       27.79       32.04     11.40 o 
   8   5   9        3.48        1.72     14.18 o 
   9   5   9       30.72       27.42      8.25 o 
  10   5   9      133.66      116.78     18.04 o 
  11   5   9       23.69       25.24     10.29 o 
  12   5   9        3.33       29.57     21.87 o 
  13   5   9      103.86       88.04     51.39 o 
  -6   6   9        1.59       42.68     36.42 o 
  -5   6   9       53.66       59.04     23.24 o 
  -4   6   9        0.04       16.07     22.12 o 
  -3   6   9       21.67       10.80     20.15 o 
  -2   6   9      111.76       88.49     26.18 o 
  -1   6   9       12.31        2.65     10.01 o 
   0   6   9      321.46      270.48     25.49 o 
   1   6   9       38.83       35.57     14.61 o 
   2   6   9      683.40      788.86     57.00 o 
   3   6   9        0.05       -4.69     12.39 o 
   4   6   9      312.40      315.70     21.90 o 
   5   6   9     1426.54     1406.37    116.08 o 
   6   6   9      429.54      388.62     40.88 o 
   7   6   9      173.50      206.90     35.87 o 
   8   6   9      181.33      186.27     28.19 o 
   9   6   9      134.73      180.47     34.55 o 
  10   6   9       28.85       44.98     25.59 o 
  11   6   9      113.14       95.42     25.91 o 
  12   6   9       14.60      -11.66     21.45 o 
  13   6   9       31.39       93.63     49.83 o 
  -5   7   9        4.81       17.88     32.40 o 
  -4   7   9      101.48       77.46     19.30 o 
  -3   7   9       13.66       30.95     16.13 o 
  -2   7   9        6.56        5.93     15.41 o 
  -1   7   9       97.94       56.41     35.63 o 
   0   7   9      599.89      648.72     57.16 o 
   1   7   9      293.95      293.20     26.26 o 
   2   7   9        7.02       12.40     20.09 o 
   3   7   9       16.87       23.40     11.31 o 
   4   7   9      554.35      596.97     44.25 o 
   5   7   9       40.49       67.74     27.13 o 
   6   7   9      254.84      248.27     38.88 o 
   7   7   9     1069.29     1186.86    116.08 o 
   8   7   9       21.70       35.91     25.51 o 
   9   7   9        3.33       20.50     24.89 o 
  10   7   9        1.24       39.05     24.97 o 
  11   7   9      365.69      496.87     51.09 o 
  12   7   9       17.31        1.92     22.90 o 
  13   7   9       44.86       54.28     27.92 o 
  -4   8   9       87.23       95.68     20.29 o 
  -3   8   9        2.95      -16.93     20.61 o 
  -2   8   9       20.99       59.51     18.59 o 
  -1   8   9       95.91       65.21     15.49 o 
   0   8   9       32.00       26.07     13.34 o 
   1   8   9       29.99       27.80     13.47 o 
   2   8   9      218.17      204.93     36.71 o 
   3   8   9        6.31       -0.81     15.95 o 
   4   8   9       41.89       -5.81     38.77 o 
   5   8   9      320.73      330.88     39.66 o 
   6   8   9        2.23       10.66     25.17 o 
   7   8   9       44.66       26.14     25.16 o 
   8   8   9       89.87       51.89     27.00 o 
   9   8   9      241.41      222.09     47.82 o 
  10   8   9       35.74       24.13     35.75 o 
  11   8   9       61.14       43.47     37.88 o 
  12   8   9       43.03       54.15     26.79 o 
  13   8   9       10.43       33.41     24.32 o 
  -3   9   9       31.09       35.89     16.91 o 
  -2   9   9      107.69       68.88     21.95 o 
  -1   9   9       76.24       69.13     17.79 o 
   0   9   9      140.28      147.64     30.27 o 
   1   9   9      376.62      349.68     47.06 o 
   2   9   9        4.09      -19.30     22.57 o 
   3   9   9       41.55       62.15     27.57 o 
   4   9   9       33.36       46.87     27.25 o 
   5   9   9       56.36       54.72     26.15 o 
   6   9   9       32.30       54.30     34.86 o 
   7   9   9      129.54      190.30     59.66 o 
   8   9   9      182.11      168.15     32.29 o 
   9   9   9       65.54       23.38     27.93 o 
  10   9   9        6.12        4.53     26.23 o 
  11   9   9       79.66      106.54     30.24 o 
  12   9   9       78.98       74.77     28.34 o 
  13   9   9        2.12       12.95     25.64 o 
  -2  10   9        3.78        5.49     20.27 o 
  -1  10   9       73.99       97.91     26.88 o 
   0  10   9        1.07      -15.12     23.61 o 
   1  10   9        6.88       12.89     27.87 o 
   2  10   9       44.42       54.50     26.26 o 
   3  10   9      303.72      403.72     57.99 o 
   4  10   9        0.33      -10.14     24.73 o 
   5  10   9       55.15       74.46     31.95 o 
   6  10   9       84.46      144.19     47.26 o 
   7  10   9       15.23       21.23     37.09 o 
   8  10   9       10.23       40.55     29.71 o 
   9  10   9      125.53      152.17     44.91 o 
  10  10   9      347.28      286.23     40.90 o 
  11  10   9        5.21       -3.62     27.39 o 
  12  10   9        0.94       26.46     26.61 o 
  -1  11   9       21.89       19.85     18.36 o 
   0  11   9        0.43        8.37     18.99 o 
   1  11   9       92.26       82.46     30.05 o 
   2  11   9      127.68      139.18     34.95 o 
   3  11   9       35.55        8.62     31.95 o 
   4  11   9       13.71       23.23     18.55 o 
   5  11   9       66.04       53.29     29.29 o 
   6  11   9      170.13      164.87     86.36 o 
   7  11   9       32.65       18.76     29.50 o 
   8  11   9      150.57      190.65     38.18 o 
   9  11   9       40.17      -20.95     49.05 o 
  10  11   9       19.24       25.60     28.98 o 
  11  11   9        1.05       28.86     28.45 o 
   0  12   9       52.74       49.99     22.08 o 
   1  12   9        3.34       -9.58     24.94 o 
   2  12   9        4.02       45.78     23.01 o 
   3  12   9        0.32       31.50     31.84 o 
   4  12   9      209.07      223.61     49.15 o 
   5  12   9       13.23       50.99     28.04 o 
   6  12   9       47.08        3.90     17.43 o 
   7  12   9       51.44       64.53     29.54 o 
   8  12   9       74.68       69.94     45.81 o 
   9  12   9        0.18       50.68     33.41 o 
  10  12   9       19.52        9.07     45.25 o 
   2  13   9       56.52       77.54     40.22 o 
   3  13   9       30.21       12.43     20.61 o 
   4  13   9        7.81        8.84     22.96 o 
   5  13   9       12.11       -7.11     26.72 o 
   6  13   9      245.58      258.56     80.33 o 
   7  13   9       29.38       68.43     29.83 o 
   8  13   9       21.87        6.95     25.51 o 
   9  13   9       49.54       56.98     46.70 o 
  -3  -8  10        5.99        3.85     15.65 o 
  -2  -8  10        6.51       25.06     15.87 o 
  -1  -8  10      134.88      121.18     47.26 o 
   0  -8  10        6.77       11.57     22.12 o 
   1  -8  10        8.14        3.35     36.87 o 
   2  -8  10        0.56       34.86     35.75 o 
   3  -8  10       49.78       77.54     42.46 o 
   4  -8  10        8.14       27.93     17.21 o 
  -4  -7  10        0.05       -0.57     20.41 o 
  -3  -7  10       56.31       51.49     20.81 o 
  -2  -7  10        1.71        9.54     11.32 o 
  -1  -7  10        1.00       -9.68     22.76 o 
   0  -7  10       11.19       29.66     24.24 o 
   1  -7  10      220.99      143.68     29.14 o 
   2  -7  10       39.43       18.42     16.05 o 
   3  -7  10        2.41      -26.37     36.87 o 
   4  -7  10       97.38       99.24     27.82 o 
   5  -7  10        6.46        4.77     34.19 o 
   6  -7  10       11.74       17.08     24.14 o 
  -5  -6  10       31.54       52.68     17.54 o 
  -4  -6  10       28.39       60.57     27.25 o 
  -3  -6  10      131.90      142.86     29.22 o 
  -2  -6  10       71.56       82.01     26.22 o 
  -1  -6  10       28.34       44.47     25.70 o 
   0  -6  10      136.19      157.71     32.30 o 
   1  -6  10       76.40       41.57     13.71 o 
   2  -6  10       76.50       72.19     18.96 o 
   3  -6  10       80.45       58.50     16.10 o 
   4  -6  10       57.85       49.05     32.62 o 
   5  -6  10       30.09       75.39     27.64 o 
   6  -6  10       47.53       27.04     32.85 o 
   7  -6  10       15.90        0.74     30.61 o 
   8  -6  10        4.93        8.40     16.65 o 
  -6  -5  10       35.67       40.38     26.74 o 
  -5  -5  10       10.94       17.86     22.09 o 
  -4  -5  10       23.85       12.92     19.57 o 
  -3  -5  10      118.85      107.94     36.24 o 
  -2  -5  10      176.94      182.25     46.92 o 
  -1  -5  10       55.13       67.34     18.16 o 
   0  -5  10      184.27      204.68     45.47 o 
   1  -5  10       24.24       15.83     38.55 o 
   2  -5  10      267.72      271.78     30.40 o 
   3  -5  10       49.83       40.84     23.35 o 
   4  -5  10       12.60       15.34     12.51 o 
   5  -5  10       96.40       89.91     24.05 o 
   6  -5  10      160.62      151.32     46.59 o 
   7  -5  10        8.36       11.80     16.64 o 
   8  -5  10       42.59       38.36     20.07 o 
   9  -5  10       79.69       64.01     36.65 o 
  -6  -4  10       64.53       72.35     28.94 o 
  -5  -4  10        0.51        5.42     27.70 o 
  -4  -4  10       23.37       24.21     16.55 o 
  -3  -4  10      105.75       68.28     28.60 o 
  -2  -4  10      411.16      381.30     38.09 o 
  -1  -4  10       80.25       78.14     30.32 o 
   0  -4  10      386.62      391.34     39.74 o 
   1  -4  10      148.78      160.01     26.98 o 
   2  -4  10       26.70       41.46     15.55 o 
   3  -4  10       25.73       36.39     17.91 o 
   4  -4  10      500.58      471.10     29.43 o 
   5  -4  10      215.40      191.98     52.51 o 
   6  -4  10       25.68       13.10     22.59 o 
   7  -4  10       57.71       62.95     23.89 o 
   8  -4  10       18.19       10.17     22.49 o 
   9  -4  10        3.01       11.11     22.98 o 
  10  -4  10       11.12       -1.33     28.09 o 
  -7  -3  10        3.32       21.24     16.00 o 
  -6  -3  10        0.27       48.02     23.51 o 
  -5  -3  10       22.50       15.80     10.60 o 
  -4  -3  10      228.58      313.28     61.67 o 
  -3  -3  10        8.09       39.43     36.87 o 
  -2  -3  10       97.07       87.93     29.53 o 
  -1  -3  10        7.09      -15.85     23.51 o 
   0  -3  10       34.42       26.81     30.39 o 
   1  -3  10      182.75      137.24     29.08 o 
   2  -3  10       17.00       14.27     11.94 o 
   3  -3  10      665.74      715.67     32.40 o 
   4  -3  10        4.59       16.80     12.75 o 
   5  -3  10      161.49      141.51     32.34 o 
   6  -3  10        0.71      -17.31     23.64 o 
   7  -3  10      309.42      319.89     49.15 o 
   8  -3  10        3.22       40.96     26.31 o 
   9  -3  10      143.13      148.62     37.96 o 
  10  -3  10        2.99       37.81     24.17 o 
  -7  -2  10        0.06        1.20     19.40 o 
  -6  -2  10       80.34       83.16     24.69 o 
  -5  -2  10       38.98       73.57     30.93 o 
  -4  -2  10       22.05       23.42     27.10 o 
  -2  -2  10       92.81       61.05     27.39 o 
  -1  -2  10        1.79       16.31     39.22 o 
   0  -2  10       48.82       68.10     37.88 o 
   1  -2  10      376.63      374.83     33.12 o 
   2  -2  10        6.34       20.48     12.87 o 
   3  -2  10        3.15       24.06     13.74 o 
   4  -2  10       37.14       33.84     13.05 o 
   5  -2  10      227.38      233.87     24.21 o 
   6  -2  10       26.30       24.10     15.70 o 
   7  -2  10       45.17       48.07     25.16 o 
   8  -2  10      234.58      228.69     39.55 o 
   9  -2  10       65.09       91.77     42.57 o 
  10  -2  10        5.33       37.31     23.91 o 
  11  -2  10       37.55       27.34     18.43 o 
  -7  -1  10        8.49       14.73     38.10 o 
  -6  -1  10       25.76       52.06     38.43 o 
  -5  -1  10        0.54      -13.17     25.76 o 
  -4  -1  10       21.66       33.06     30.62 o 
  -3  -1  10      865.77      932.10     71.50 o 
  -2  -1  10        1.75       20.55     24.87 o 
  -1  -1  10      616.72      653.79     48.97 o 
   0  -1  10      153.99      134.21     33.18 o 
   1  -1  10      165.72      183.84     30.16 o 
   2  -1  10       63.54       31.29     12.50 o 
   3  -1  10      607.36      655.81     44.62 o 
   4  -1  10      181.77      154.75     17.56 o 
   5  -1  10       29.35        7.54     12.21 o 
   6  -1  10      387.52      397.73     31.13 o 
   7  -1  10       92.27       87.25     31.10 o 
   8  -1  10      133.89      131.91     30.61 o 
   9  -1  10        0.06        2.81     16.77 o 
  10  -1  10      222.82      215.28     39.44 o 
  11  -1  10       18.39       14.45     24.14 o 
  12  -1  10        1.49       31.36     20.05 o 
  -7   0  10       53.34       34.14     30.17 o 
  -6   0  10        9.09        5.92     25.84 o 
  -5   0  10      139.81      126.57     44.80 o 
  -4   0  10       21.03       18.89     25.95 o 
  -3   0  10      279.66      313.20     71.73 o 
  -2   0  10       15.60       39.90     48.27 o 
  -1   0  10      493.63      513.15     42.43 o 
   0   0  10        1.24       29.86     23.87 o 
   1   0  10        0.81       40.73     23.57 o 
   2   0  10      362.52      387.25     24.28 o 
   3   0  10      768.17      713.40     29.88 o 
   4   0  10       89.32       81.79     16.32 o 
   5   0  10       81.87       56.46     18.30 o 
   6   0  10      402.02      423.06     31.76 o 
   7   0  10       30.28       20.12     15.33 o 
   8   0  10       11.20       46.27     13.16 o 
   9   0  10        7.15       53.02     29.27 o 
  10   0  10      166.26       96.17     35.23 o 
  11   0  10       86.88       96.59     29.09 o 
  12   0  10       26.30       36.34     18.04 o 
  -7   1  10       45.75       89.88     38.12 o 
  -6   1  10       24.58       29.07     26.65 o 
  -5   1  10        0.17       15.56     24.53 o 
  -4   1  10        0.80       34.43     25.82 o 
  -3   1  10       51.60       32.43     27.26 o 
  -2   1  10      556.21      468.96     50.95 o 
  -1   1  10      108.61       72.03     26.61 o 
   0   1  10       33.62       45.86     74.19 o 
   1   1  10      342.85      335.86     19.57 o 
   2   1  10       73.05       69.35     13.16 o 
   3   1  10       11.06       -1.28     15.15 o 
   4   1  10     1795.34     1846.52     47.22 o 
   5   1  10      166.08      186.83     25.28 o 
   6   1  10      104.87      120.98     23.51 o 
   7   1  10      109.03       93.61     26.22 o 
   8   1  10      156.30      164.45     22.09 o 
   9   1  10       47.60       41.13     16.11 o 
  10   1  10       26.45       15.28     13.52 o 
  11   1  10      229.91      238.83     80.22 o 
  12   1  10        6.13        8.06     27.48 o 
  13   1  10        0.15       -1.12     20.56 o 
  -7   2  10       36.57       64.13     43.91 o 
  -6   2  10        9.07       31.90     25.93 o 
  -5   2  10      112.75      147.31     39.07 o 
  -4   2  10      310.93      400.66     38.47 o 
  -3   2  10        4.36      -23.37     23.37 o 
  -2   2  10        0.27       -5.49     24.35 o 
  -1   2  10      326.79      392.79     38.64 o 
   0   2  10      881.39      884.32     56.20 o 
   1   2  10       76.90       90.15     15.99 o 
   2   2  10      592.35      568.62     26.43 o 
   3   2  10      470.35      491.77     53.57 o 
   4   2  10      357.87      331.76     23.89 o 
   5   2  10       31.56       36.21     21.96 o 
   6   2  10       82.85       75.25     18.47 o 
   7   2  10      137.56      106.47     20.40 o 
   8   2  10       84.30       80.81     16.36 o 
   9   2  10      147.83      171.31     33.22 o 
  10   2  10        0.35      -14.14     20.41 o 
  11   2  10        9.89       19.32     21.34 o 
  12   2  10        0.38        5.50     22.13 o 
  13   2  10       39.68       37.06     23.80 o 
  -6   3  10       41.78       49.42     48.71 o 
  -5   3  10       21.82       39.05     26.16 o 
  -4   3  10        3.01       -9.60     23.49 o 
  -3   3  10        1.04        5.95     23.75 o 
  -2   3  10       96.17      128.35     26.72 o 
  -1   3  10       32.18       22.83     17.60 o 
   0   3  10      129.86      111.81     18.75 o 
   1   3  10      268.20      281.06     22.87 o 
   2   3  10      235.02      211.87     31.71 o 
   3   3  10       59.86       63.28     19.37 o 
   4   3  10      383.80      326.77     23.65 o 
   5   3  10      579.36      632.24     45.70 o 
   6   3  10       60.11       59.11     15.72 o 
   7   3  10      103.06      102.20     21.67 o 
   8   3  10      115.01      117.18     18.70 o 
   9   3  10      538.20      540.69     34.98 o 
  10   3  10       20.52       25.65     12.58 o 
  11   3  10       68.96       75.01     27.43 o 
  12   3  10       98.25       71.74     22.84 o 
  13   3  10       54.94       18.31     47.60 o 
  -6   4  10       39.38       47.69     24.48 o 
  -5   4  10       15.35       39.41     27.29 o 
  -4   4  10       13.91       15.85     25.13 o 
  -3   4  10        2.18       25.38     25.59 o 
  -2   4  10       65.06       59.81     16.19 o 
  -1   4  10       68.28       70.64     14.94 o 
   0   4  10       31.50       36.08     11.70 o 
   1   4  10      634.52      643.31     51.19 o 
   2   4  10      155.10      157.58     23.45 o 
   3   4  10      773.57      820.55     41.71 o 
   4   4  10       34.13       37.53     15.04 o 
   5   4  10       80.47      107.48     21.06 o 
   6   4  10        6.87       17.80     19.63 o 
   7   4  10      749.37      792.21     36.95 o 
   8   4  10       40.99       38.89     23.65 o 
   9   4  10       27.13       38.47     21.60 o 
  10   4  10       51.76       54.30     17.28 o 
  11   4  10      115.36       88.76     16.87 o 
  12   4  10        1.10        5.80     30.84 o 
  -6   5  10       29.78       17.13     22.19 o 
  -5   5  10       55.51       46.73     27.78 o 
  -4   5  10       96.92      100.75     36.53 o 
  -3   5  10       11.42       -5.37     43.13 o 
  -2   5  10       85.77       75.68     20.08 o 
  -1   5  10      457.74      489.00     53.97 o 
   0   5  10       33.33       44.44     12.01 o 
   1   5  10      829.81      846.78     55.86 o 
   2   5  10        8.21       22.19     15.13 o 
   3   5  10      706.84      771.29     50.95 o 
   4   5  10       33.08       39.65     14.01 o 
   5   5  10        2.14        0.76     12.67 o 
   6   5  10     1256.55     1388.40     43.29 o 
   7   5  10        0.19       13.93     18.63 o 
   8   5  10        2.04       20.42     11.04 o 
   9   5  10      394.44      356.14     69.14 o 
  10   5  10       96.15       82.10     21.25 o 
  11   5  10       14.47       60.80     29.50 o 
  12   5  10      147.57      115.75     48.49 o 
  -5   6  10       32.31       17.38     28.83 o 
  -4   6  10        2.28        9.34     20.49 o 
  -3   6  10      104.34      113.48     25.97 o 
  -2   6  10        0.54       11.87     12.06 o 
  -1   6  10       46.83       28.57     10.51 o 
   0   6  10       28.93        2.58     22.78 o 
   1   6  10      478.31      555.40     44.22 o 
   2   6  10       92.01      100.90     17.21 o 
   3   6  10       33.64       22.20     14.19 o 
   4   6  10       34.09       27.74     13.37 o 
   5   6  10     1735.95     1693.28     72.27 o 
   6   6  10        2.04       13.85     29.50 o 
   7   6  10       27.88       33.16     37.65 o 
   8   6  10      490.72      516.30    110.50 o 
   9   6  10        0.55       33.64     24.96 o 
  10   6  10        9.24       -0.86     22.74 o 
  11   6  10       94.20       87.51     46.37 o 
  12   6  10       21.05       18.10     27.48 o 
  13   6  10        1.08       15.19     45.36 o 
  -4   7  10        0.17        8.49     21.49 o 
  -3   7  10       35.96       59.22     28.38 o 
  -2   7  10        1.00        3.49     12.87 o 
  -1   7  10       54.26       62.87     16.21 o 
   0   7  10      183.14      185.36     25.15 o 
   1   7  10        8.72       19.16     14.43 o 
   2   7  10       88.03       79.30     16.06 o 
   3   7  10       54.66       46.67     13.06 o 
   4   7  10      252.07      226.78     35.75 o 
   5   7  10       24.21       16.67     25.01 o 
   6   7  10      412.91      480.87     54.52 o 
   7   7  10      176.77      187.69     40.11 o 
   8   7  10        4.60       13.84     25.24 o 
   9   7  10      132.67      168.29     37.09 o 
  10   7  10      191.01      195.05     35.08 o 
  11   7  10        4.16       26.45     25.36 o 
  12   7  10       13.76       63.46     31.73 o 
  13   7  10       45.15        6.93     46.25 o 
  -4   8  10        5.31       -7.82     29.94 o 
  -3   8  10       53.47       45.12     21.24 o 
  -2   8  10      195.15      161.68     22.40 o 
  -1   8  10       87.54       57.86     14.87 o 
   0   8  10       16.42        8.87     16.61 o 
   1   8  10        9.16       26.53     18.03 o 
   2   8  10      246.08      280.59     42.66 o 
   3   8  10      101.68      103.94     25.09 o 
   4   8  10       45.00       29.41     47.26 o 
   5   8  10       12.54       68.15     35.08 o 
   6   8  10       94.68      103.04     31.25 o 
   7   8  10       20.43       50.47     27.13 o 
   8   8  10       80.34      131.60     35.22 o 
   9   8  10      275.22      300.99     41.47 o 
  10   8  10        5.67       -4.18     24.68 o 
  11   8  10        0.70        2.19     25.75 o 
  12   8  10       19.15       30.26     30.72 o 
  13   8  10       31.62       20.49     25.71 o 
  -3   9  10        0.78       44.91     32.18 o 
  -2   9  10       22.29        1.40     26.03 o 
  -1   9  10       37.76       24.63     15.37 o 
   0   9  10      149.52      157.02     61.00 o 
   1   9  10        0.24        2.22     18.77 o 
   2   9  10        0.75        9.96     22.44 o 
   3   9  10        7.18        8.27     25.16 o 
   4   9  10      366.48      356.79     54.34 o 
   5   9  10       43.37       28.18     25.33 o 
   6   9  10      178.50      231.94     56.53 o 
   7   9  10      436.28      384.42     41.06 o 
   8   9  10        8.33       20.52     28.52 o 
   9   9  10        0.02       14.07     26.62 o 
  10   9  10       53.79       37.30     27.33 o 
  11   9  10      261.23      249.60     51.17 o 
  12   9  10       15.90      -14.28     25.90 o 
  -2  10  10       25.69       30.43     21.88 o 
  -1  10  10       15.79       -0.20     22.09 o 
   0  10  10       23.91        3.90     49.05 o 
   1  10  10       17.52        6.68     15.30 o 
   2  10  10       97.23      149.18     31.38 o 
   3  10  10       63.16       49.81     26.59 o 
   4  10  10        1.61        3.14     33.18 o 
   5  10  10       77.72       72.07     27.96 o 
   6  10  10        0.51       -5.28     26.92 o 
   7  10  10       38.89       57.38     29.52 o 
   8  10  10       24.53       -3.71     26.28 o 
   9  10  10       27.59       20.84     25.72 o 
  10  10  10        0.24        9.38     28.50 o 
  11  10  10        3.23       66.71     77.54 o 
  12  10  10       47.25       26.44     27.67 o 
   0  11  10        3.58       44.42     32.74 o 
   1  11  10      138.15      145.06     51.39 o 
   2  11  10        1.06       10.54     24.56 o 
   3  11  10       17.01       29.32     25.18 o 
   4  11  10       17.31       22.96     19.08 o 
   5  11  10      187.79      118.03     47.04 o 
   6  11  10       42.02       15.91     25.98 o 
   7  11  10      190.49      216.80     44.28 o 
   8  11  10       53.04       65.07     33.06 o 
   9  11  10      102.58      110.33     32.99 o 
  10  11  10        0.01       31.06     39.77 o 
  11  11  10       29.82       58.52     29.96 o 
   1  12  10       30.17       41.35     20.02 o 
   2  12  10       14.63       10.29     25.70 o 
   3  12  10      115.68      117.41     30.06 o 
   4  12  10       30.55       45.89     27.80 o 
   5  12  10        3.82       30.67     22.11 o 
   6  12  10       43.93       -3.84     30.17 o 
   7  12  10       93.84      141.89     49.61 o 
   8  12  10       12.95       61.72     34.18 o 
   9  12  10        0.10        6.12     31.00 o 
  10  12  10       80.59      108.14     33.25 o 
   4  13  10        0.37      -11.64     27.14 o 
   5  13  10       19.96       13.33     19.97 o 
   6  13  10       30.09       50.10     24.62 o 
   7  13  10        8.80      -25.98     29.13 o 
   8  13  10       28.22       12.74     46.03 o 
   0  -8  11        4.12      -19.44     37.76 o 
   1  -8  11        0.15       16.54     37.54 o 
   2  -8  11       52.92      143.01     48.49 o 
  -3  -7  11       19.68       15.70     26.39 o 
  -2  -7  11       17.15       59.40     28.28 o 
  -1  -7  11        4.81       24.10     51.51 o 
   0  -7  11       44.98       22.68     17.45 o 
   1  -7  11       48.68       36.40     35.75 o 
   2  -7  11        0.05      -30.61     40.67 o 
   3  -7  11       43.57      159.77     65.92 o 
   4  -7  11        0.00      -10.28     36.65 o 
   5  -7  11       33.55       25.70     20.78 o 
  -4  -6  11        7.87       31.53     21.62 o 
  -3  -6  11       21.10       18.57     27.26 o 
  -2  -6  11       16.60       27.09     30.17 o 
  -1  -6  11      239.73      232.88     55.86 o 
   0  -6  11        1.29       -8.52     22.77 o 
   1  -6  11        0.49       16.63     13.35 o 
   2  -6  11       13.59       20.80     15.73 o 
   3  -6  11      144.51      249.60     65.92 o 
   4  -6  11       23.43       36.87     20.78 o 
   5  -6  11       22.88       11.40     26.37 o 
   6  -6  11        6.09        6.77     23.77 o 
   7  -6  11       37.77        7.58     17.90 o 
  -5  -5  11       60.19       57.16     28.96 o 
  -4  -5  11        0.69       -7.45     25.50 o 
  -3  -5  11        5.05       39.92     34.30 o 
  -2  -5  11        1.84       20.72     19.72 o 
  -1  -5  11      154.06      165.33     54.75 o 
   0  -5  11       57.94       37.71     50.50 o 
   1  -5  11      117.92       89.36     22.73 o 
   2  -5  11       77.47       77.69     25.26 o 
   3  -5  11        2.28       15.49     19.00 o 
   4  -5  11       82.42       61.63     19.22 o 
   5  -5  11       11.24       12.45     21.42 o 
   6  -5  11       58.75       65.34     31.06 o 
   7  -5  11        6.45        3.41     22.58 o 
   8  -5  11       85.52       65.02     27.93 o 
  -5  -4  11       29.07       41.97     22.57 o 
  -4  -4  11        0.44       34.47     29.72 o 
  -3  -4  11      218.56      244.53     49.78 o 
  -2  -4  11       25.99       72.60     49.49 o 
  -1  -4  11      103.32      101.38     35.42 o 
   0  -4  11       72.71      116.42     31.74 o 
   2  -4  11       12.29       -4.02     24.80 o 
   3  -4  11        1.93       16.85     13.76 o 
   4  -4  11      321.49      340.42     27.44 o 
   5  -4  11       13.82       31.04     26.81 o 
   6  -4  11       75.47       45.49     20.47 o 
   7  -4  11       66.52       58.45     32.61 o 
   8  -4  11       40.68       51.31     21.66 o 
   9  -4  11        0.82      -12.24     27.53 o 
  -6  -3  11        1.53       47.09     20.66 o 
  -5  -3  11       21.47       52.37     26.26 o 
  -4  -3  11      124.32      174.29     64.13 o 
  -3  -3  11       19.67        0.50     26.28 o 
  -2  -3  11        6.33       28.83     35.53 o 
  -1  -3  11       27.95       89.60     50.95 o 
   0  -3  11      161.70      148.44     29.29 o 
   1  -3  11       13.53      -21.52     21.52 o 
   2  -3  11      293.21      358.26     34.07 o 
   3  -3  11       48.87       38.93     13.62 o 
   4  -3  11      133.31      142.20     18.79 o 
   5  -3  11        7.01        6.73     14.98 o 
   6  -3  11      200.38      192.13     36.19 o 
   7  -3  11        0.30       -6.73     23.67 o 
   8  -3  11        0.63       14.28     38.10 o 
   9  -3  11      100.21      105.24     31.51 o 
  10  -3  11        1.63       12.79     14.27 o 
  -6  -2  11        6.06       28.50     22.94 o 
  -5  -2  11        1.10       -6.07     32.96 o 
  -4  -2  11        1.73       30.61     35.75 o 
  -3  -2  11       34.97       38.66     44.02 o 
  -2  -2  11      425.13      504.07     43.20 o 
  -1  -2  11       71.27       93.04     28.05 o 
   0  -2  11      324.32      414.33     42.03 o 
   1  -2  11       65.40       70.07     26.03 o 
   2  -2  11       64.72       42.02     27.71 o 
   3  -2  11       13.44       22.31     13.59 o 
   4  -2  11      359.59      390.96     27.40 o 
   5  -2  11      380.53      388.48     34.37 o 
   6  -2  11        5.79       25.02     13.26 o 
   7  -2  11        9.19       24.55     33.41 o 
   8  -2  11      147.39      116.84     39.44 o 
   9  -2  11        3.19       14.82     19.46 o 
  10  -2  11        0.01       -4.66     16.98 o 
  11  -2  11       14.94       17.97     15.15 o 
  -6  -1  11       17.05       25.17     46.03 o 
  -5  -1  11       62.70       92.08     34.71 o 
  -4  -1  11      203.07      156.60     37.32 o 
  -3  -1  11       14.01       49.73     32.91 o 
  -2  -1  11      116.84       81.85     33.50 o 
  -1  -1  11       46.86       72.84     26.93 o 
   0  -1  11       14.82       15.14     23.69 o 
   1  -1  11       27.82        9.13     22.28 o 
   2  -1  11        5.69       12.84     20.84 o 
   3  -1  11      524.52      547.31     28.85 o 
   4  -1  11       13.71       10.18     13.41 o 
   5  -1  11       81.79       95.16     17.04 o 
   6  -1  11       81.08       83.31     18.57 o 
   7  -1  11      198.96      155.05     19.65 o 
   8  -1  11       23.35       35.67     20.37 o 
   9  -1  11       88.26       84.68     31.27 o 
  10  -1  11       34.04       23.40     23.35 o 
  11  -1  11       10.11       29.58     49.27 o 
  -6   0  11       68.45       90.00     31.88 o 
  -5   0  11       51.23       47.45     29.59 o 
  -4   0  11        4.54       45.67     26.45 o 
  -3   0  11       19.74       44.13     43.01 o 
  -2   0  11        1.52       37.08     27.53 o 
  -1   0  11       96.43      133.14     28.94 o 
   0   0  11       43.45       48.63     24.34 o 
   1   0  11      437.27      469.55     41.94 o 
   2   0  11       65.84       45.99     23.53 o 
   3   0  11      229.21      220.69     19.64 o 
   4   0  11       39.15       25.58     16.24 o 
   5   0  11      953.96      954.89     44.80 o 
   6   0  11       32.22       40.01     17.27 o 
   7   0  11       37.36       32.63     15.52 o 
   8   0  11      216.97      253.44     40.91 o 
   9   0  11       99.32       98.08     28.01 o 
  10   0  11        2.26       21.60     13.69 o 
  11   0  11       80.43       67.26     24.72 o 
  12   0  11       57.34       73.25     97.65 o 
  -6   1  11       46.58       45.98     29.29 o 
  -5   1  11        0.02       63.19     33.04 o 
  -4   1  11       67.09      115.31     37.79 o 
  -3   1  11      260.11      273.41     38.03 o 
  -2   1  11      136.75      122.40     53.52 o 
  -1   1  11      176.05      207.06     35.00 o 
   0   1  11       50.76       18.42     38.10 o 
   1   1  11      325.50      353.02     38.87 o 
   2   1  11      492.91      400.91     31.95 o 
   3   1  11      205.72      178.38     20.38 o 
   4   1  11      247.63      247.43     24.40 o 
   5   1  11      129.67      121.99     19.75 o 
   6   1  11      222.21      192.46     24.05 o 
   7   1  11        9.77       18.97     14.78 o 
   8   1  11      372.39      249.05     50.11 o 
   9   1  11       10.63       16.61     26.78 o 
  10   1  11      205.24      186.19     38.96 o 
  11   1  11        7.77       -6.18     22.55 o 
  12   1  11        0.08       16.25     34.41 o 
  -6   2  11        1.50        9.59     27.10 o 
  -5   2  11      128.51      172.27     40.40 o 
  -4   2  11        4.87       46.38     27.80 o 
  -3   2  11        0.54       41.98     31.73 o 
  -2   2  11        5.06       -1.56     25.40 o 
  -1   2  11      179.89      194.55     30.09 o 
   0   2  11        5.63        6.03     32.40 o 
   1   2  11      125.15       93.57     17.16 o 
   2   2  11      105.16      105.94     17.49 o 
   3   2  11      594.52      641.46     31.31 o 
   4   2  11       33.63       32.53     16.72 o 
   5   2  11        0.48       12.45     16.66 o 
   6   2  11      444.31      465.65     35.84 o 
   7   2  11       16.50       11.01     14.96 o 
   8   2  11       88.12       86.01     16.32 o 
   9   2  11        2.35        9.21     10.77 o 
  10   2  11      565.23      563.45     66.71 o 
  11   2  11        5.37       20.97      8.94 o 
  12   2  11        2.96       12.96     17.13 o 
  -5   3  11       15.77       52.04     27.20 o 
  -4   3  11       42.12       29.71     26.11 o 
  -3   3  11      191.19      186.16     34.51 o 
  -2   3  11       25.55       45.01     25.75 o 
  -1   3  11       75.92       59.88     26.06 o 
   0   3  11       11.07       14.74     22.55 o 
   1   3  11      350.51      274.96     30.28 o 
   2   3  11      271.85      254.81     22.90 o 
   3   3  11       57.86       48.14     15.59 o 
   4   3  11      291.35      311.73     30.23 o 
   5   3  11      155.51      131.89     31.22 o 
   6   3  11      263.64      268.22     25.48 o 
   7   3  11       34.62       32.72     13.29 o 
   8   3  11      189.39      196.57     23.61 o 
   9   3  11       99.65       99.00     19.12 o 
  10   3  11        2.35        3.13     15.55 o 
  11   3  11      284.82      225.75     52.06 o 
  12   3  11       54.77       36.01     42.57 o 
  13   3  11       20.44       37.76     47.37 o 
  -5   4  11       23.44        0.31     25.03 o 
  -4   4  11      143.67      114.78     28.34 o 
  -3   4  11       12.38       47.89     27.37 o 
  -2   4  11       31.68       30.47     38.21 o 
  -1   4  11      156.74      143.47     28.50 o 
   0   4  11      803.56      871.00     41.19 o 
   1   4  11        3.86        5.40     11.60 o 
   2   4  11      579.18      593.23     31.17 o 
   3   4  11       42.40       74.49     17.06 o 
   4   4  11      139.66      158.37     19.55 o 
   5   4  11       75.84       47.88     15.73 o 
   6   4  11       57.90       75.40     20.97 o 
   7   4  11       12.87        0.82     14.87 o 
   8   4  11       19.49       35.56     15.90 o 
   9   4  11        1.28       13.36     11.94 o 
  10   4  11       73.17       66.34     17.77 o 
  11   4  11       76.59       65.17     32.36 o 
  12   4  11        0.73       96.75     66.81 o 
  13   4  11       34.79       15.42     42.68 o 
  -5   5  11        4.44       27.49     23.25 o 
  -4   5  11        8.82       -4.20     25.47 o 
  -3   5  11        2.32        1.27     36.20 o 
  -2   5  11       22.71       39.06     23.57 o 
  -1   5  11        7.78       19.87     16.65 o 
   0   5  11        0.02        5.64      9.82 o 
   1   5  11      125.35      108.60     19.80 o 
   2   5  11      110.46      133.47     18.22 o 
   3   5  11        3.25       -0.29     13.41 o 
   4   5  11      110.26      102.81     17.59 o 
   5   5  11      788.64      847.13     50.77 o 
   6   5  11      816.87      785.25     33.26 o 
   7   5  11       18.55       15.25     14.87 o 
   8   5  11       77.06       56.94     15.88 o 
   9   5  11      155.82      163.74     30.57 o 
  10   5  11       74.69       98.28     29.86 o 
  11   5  11       49.23       53.96     23.37 o 
  12   5  11       60.83       67.93     42.46 o 
  13   5  11       11.94       82.68     48.94 o 
  -4   6  11       42.49       31.21     23.96 o 
  -3   6  11        2.53        3.11     22.02 o 
  -2   6  11       26.26       -1.59     22.28 o 
  -1   6  11        4.40       14.21     14.49 o 
   0   6  11       72.06       73.65     19.35 o 
   1   6  11      515.79      451.42     33.44 o 
   2   6  11       68.26       49.44     13.12 o 
   3   6  11      503.51      579.56     31.84 o 
   4   6  11       27.19       27.45     16.65 o 
   5   6  11      289.52      277.92     20.86 o 
   6   6  11       69.81       45.03     25.91 o 
   7   6  11      409.12      538.24     53.18 o 
   8   6  11       81.78       48.36     31.06 o 
   9   6  11       22.32      -17.95     22.82 o 
  10   6  11       63.40       68.56     59.10 o 
  11   6  11      162.46      149.69     32.36 o 
  12   6  11        4.30       22.76     46.14 o 
  13   6  11        6.25       64.58     43.57 o 
  -4   7  11       26.13       47.67     24.12 o 
  -3   7  11       22.53       17.62     27.60 o 
  -2   7  11       26.57       43.10     26.57 o 
  -1   7  11      176.62      181.73     25.78 o 
   0   7  11        4.16        0.20     14.10 o 
   1   7  11        0.03       17.20     22.23 o 
   2   7  11        1.57       -4.00     13.67 o 
   3   7  11      398.49      400.92     25.45 o 
   4   7  11        2.73        7.83     47.71 o 
   5   7  11       12.26       -1.76     22.86 o 
   6   7  11      192.92      235.99     35.10 o 
   7   7  11      119.67      100.70     28.15 o 
   8   7  11       48.10      136.06     37.20 o 
   9   7  11      143.92      221.04     43.40 o 
  10   7  11      162.69      132.27     31.09 o 
  11   7  11       14.63       42.92     25.43 o 
  12   7  11       21.87       37.33     33.29 o 
  13   7  11        0.26       82.01     46.03 o 
  -3   8  11       13.69        4.02     30.84 o 
  -2   8  11       19.98       36.12     22.42 o 
  -1   8  11        3.65       23.75     11.97 o 
   0   8  11       21.19       45.17     17.06 o 
   1   8  11      250.63      291.81     84.80 o 
   2   8  11       16.46       18.92     12.96 o 
   3   8  11       67.85       62.16     21.82 o 
   4   8  11        7.44       29.70     23.61 o 
   5   8  11      238.83      220.99     50.50 o 
   6   8  11       95.13       57.69     30.95 o 
   7   8  11        6.10       15.73     26.92 o 
   8   8  11      508.63      524.73     64.69 o 
   9   8  11        2.15       17.26     26.31 o 
  10   8  11        0.20       26.40     29.27 o 
  11   8  11        8.27       21.65     25.55 o 
  12   8  11       42.67       69.77     28.88 o 
  -2   9  11        1.67      101.22     47.15 o 
  -1   9  11       43.38       26.51     14.89 o 
   0   9  11       35.20       21.46     14.42 o 
   1   9  11        0.07       16.01     21.84 o 
   2   9  11       12.31       12.37     21.63 o 
   3   9  11       26.87       31.19     31.17 o 
   4   9  11        8.24       37.30     48.71 o 
   5   9  11       33.34       13.54     23.24 o 
   6   9  11      385.92      420.09     56.76 o 
   7   9  11       80.11      134.22     34.89 o 
   8   9  11        1.49       36.57     28.55 o 
   9   9  11        1.81       24.50     29.21 o 
  10   9  11       42.53       47.91     26.86 o 
  11   9  11        3.46       85.66     38.88 o 
  12   9  11        0.02        2.35     25.50 o 
  -1  10  11        0.11       16.71     17.81 o 
   0  10  11       11.18       17.19     17.53 o 
   1  10  11       12.05       -5.58     17.50 o 
   2  10  11      128.73      219.97     73.74 o 
   3  10  11        0.03       45.12     23.61 o 
   4  10  11       23.80       47.57     46.03 o 
   5  10  11        0.06        0.15     25.99 o 
   6  10  11      163.37      206.10     37.13 o 
   7  10  11       28.95       22.81     53.52 o 
   8  10  11       90.04       91.56     31.40 o 
   9  10  11       68.01       41.00     27.18 o 
  10  10  11       54.64      112.53     33.60 o 
  11  10  11        4.46       23.50     38.32 o 
  12  10  11       51.99      116.64     54.75 o 
   1  11  11        9.11        7.91     26.97 o 
   2  11  11       32.09       11.13     22.52 o 
   3  11  11        1.77      -16.77     24.66 o 
   4  11  11      114.03      178.06     60.11 o 
   5  11  11      102.33       71.36     35.31 o 
   6  11  11       20.18       23.20     26.46 o 
   7  11  11       61.45       58.38     31.68 o 
   8  11  11       15.59       22.31     31.70 o 
   9  11  11        4.44        8.11     27.45 o 
  10  11  11        6.80        6.22     28.75 o 
  11  11  11      100.69      121.67     44.24 o 
   2  12  11       27.24       34.64     39.33 o 
   3  12  11       81.13      102.97     31.54 o 
   4  12  11        0.10       36.65     21.82 o 
   5  12  11       40.01       33.85     23.68 o 
   6  12  11       20.56       26.04     26.09 o 
   7  12  11       71.32       69.53     31.99 o 
   8  12  11        0.56       70.52     27.41 o 
   9  12  11       39.79       70.49     36.29 o 
   1  -7  12        0.34      -31.73     37.09 o 
   2  -7  12       48.93       93.18     44.69 o 
  -2  -6  12       48.75       63.97     24.60 o 
  -1  -6  12       14.37       20.89     23.22 o 
   0  -6  12       34.67       39.21     24.13 o 
   1  -6  12        2.42        1.79     29.94 o 
   2  -6  12       36.26       20.16     30.95 o 
   3  -6  12       23.62       26.14     37.76 o 
   5  -6  12        2.83       -3.58     35.98 o 
  -3  -5  12        8.87        8.23     27.74 o 
  -2  -5  12       66.47       78.83     45.14 o 
  -1  -5  12       14.64        2.73     24.88 o 
   0  -5  12      105.27       67.44     52.85 o 
   1  -5  12      141.32      155.57     57.54 o 
   2  -5  12       62.22       34.26     35.98 o 
   3  -5  12        0.77       -2.01     10.50 o 
   4  -5  12        0.05       73.29     42.90 o 
   5  -5  12      156.76      132.06     58.99 o 
   6  -5  12        2.15       -8.75     20.83 o 
   7  -5  12       16.46       39.72     25.47 o 
  -4  -4  12       17.78        8.74     17.12 o 
  -3  -4  12       48.54       49.72     16.00 o 
  -2  -4  12       12.05       20.46     15.98 o 
  -1  -4  12       62.11       72.86     31.84 o 
   0  -4  12       24.64       40.22     33.52 o 
   1  -4  12       45.92     1449.08    430.37 o 
   2  -4  12        1.56       -7.35     20.66 o 
   3  -4  12      361.19      420.10     44.31 o 
   4  -4  12        0.34       24.44     19.35 o 
   5  -4  12       51.68       36.18     21.27 o 
   6  -4  12       55.69       62.79     23.25 o 
   7  -4  12      125.34       99.64     27.85 o 
   8  -4  12       17.89       39.40     22.12 o 
  -4  -3  12       11.63       -7.01     26.86 o 
  -3  -3  12        3.71        8.27     41.12 o 
  -2  -3  12       19.74       64.13     35.31 o 
  -1  -3  12       92.78       74.93     28.94 o 
   0  -3  12       30.32       29.60     24.66 o 
   1  -3  12       69.38      110.76     30.93 o 
   2  -3  12      130.71      126.34     37.09 o 
   3  -3  12        1.33       -3.24     45.58 o 
   4  -3  12        2.85       14.96     14.34 o 
   5  -3  12        4.55        9.02     13.62 o 
   6  -3  12      153.98      155.74     32.26 o 
   7  -3  12        0.18       17.79     21.49 o 
   8  -3  12       97.13      115.15     37.99 o 
   9  -3  12       14.64        4.60     49.94 o 
  -5  -2  12        1.63       42.90     39.77 o 
  -4  -2  12       12.28       31.93     29.88 o 
  -2  -2  12        5.18       -9.07     24.63 o 
  -1  -2  12       33.74       41.17     27.72 o 
   0  -2  12       49.32       65.53     26.61 o 
   1  -2  12        7.39       19.25     23.99 o 
   2  -2  12        8.96       24.14     22.16 o 
   3  -2  12       43.29       73.29     31.28 o 
   4  -2  12      388.68      454.48     28.78 o 
   5  -2  12       22.12       13.50     14.71 o 
   6  -2  12      150.00      157.66     23.56 o 
   7  -2  12       44.91       33.19     18.14 o 
   8  -2  12       44.37       56.32     21.89 o 
   9  -2  12       26.05       20.32     22.98 o 
  10  -2  12       66.60       93.06     40.67 o 
  -5  -1  12       25.58       33.11     28.96 o 
  -4  -1  12       82.65       59.91     29.61 o 
  -3  -1  12       33.05       40.63     28.16 o 
  -2  -1  12        4.83       34.54     26.29 o 
  -1  -1  12       52.62       63.47     28.28 o 
   0  -1  12       26.32       22.75     40.67 o 
   1  -1  12       62.41       64.46     25.34 o 
   2  -1  12      464.12      528.50     87.03 o 
   3  -1  12       55.69       41.41     22.17 o 
   4  -1  12       96.43       97.82     15.99 o 
   5  -1  12       15.54       25.73     16.18 o 
   6  -1  12      112.36      102.47     19.02 o 
   7  -1  12        0.16        9.47     14.89 o 
   8  -1  12        7.35       14.86     25.59 o 
   9  -1  12       51.97       17.36     12.06 o 
  10  -1  12       25.95       25.32     20.00 o 
  11  -1  12       10.12        2.69     20.45 o 
  -5   0  12        2.82       -2.71     26.92 o 
  -4   0  12       13.16       12.39     43.91 o 
  -3   0  12       19.72       62.68     29.61 o 
  -2   0  12      406.79      500.53     49.29 o 
  -1   0  12        4.01       -1.51     25.32 o 
   0   0  12       37.43       86.14     30.89 o 
   1   0  12       23.11       65.82     26.61 o 
   2   0  12      113.31      136.99     26.70 o 
   3   0  12       92.44       67.14     21.99 o 
   4   0  12      315.06      319.70     24.29 o 
   5   0  12       91.89       93.40     16.95 o 
   6   0  12       17.99       34.83     15.63 o 
   7   0  12       59.05       57.40     18.22 o 
   8   0  12       24.32       40.93     17.05 o 
   9   0  12       94.06       94.88     22.65 o 
  10   0  12        2.02       12.77     11.36 o 
  11   0  12       36.38       21.09     26.58 o 
  -5   1  12        7.62       21.94     27.55 o 
  -4   1  12      111.91      149.49     50.50 o 
  -3   1  12       23.55       11.01     28.18 o 
  -2   1  12        2.21       47.60     30.84 o 
  -1   1  12        1.12       30.48     27.02 o 
   0   1  12      164.65      183.27     44.36 o 
   1   1  12       25.67       13.09     23.07 o 
   2   1  12        0.34       10.95     22.27 o 
   3   1  12      313.87      349.02     26.20 o 
   4   1  12       78.29       31.86     15.09 o 
   5   1  12       14.25       -8.22     16.31 o 
   6   1  12        0.14       24.49     22.84 o 
   7   1  12      511.47      456.17     35.21 o 
   8   1  12       87.95       59.77     15.71 o 
   9   1  12       19.92       15.10     22.53 o 
  10   1  12       63.60       63.29     22.07 o 
  11   1  12       10.78       13.26     26.48 o 
  12   1  12        3.57      -16.19     23.09 o 
  -5   2  12       18.29      -23.66     27.46 o 
  -4   2  12        8.86        1.83     28.01 o 
  -3   2  12        0.22       -3.08     26.56 o 
  -2   2  12      187.54      279.96     44.47 o 
  -1   2  12       44.17       47.04     27.69 o 
   0   2  12        2.38      -23.91     28.60 o 
   1   2  12      136.43      185.30     37.47 o 
   2   2  12       23.57       23.23     18.96 o 
   3   2  12      297.13      210.90     32.87 o 
   4   2  12       80.75       74.55     27.62 o 
   5   2  12      513.81      539.00     30.17 o 
   6   2  12      169.93      140.72     18.24 o 
   7   2  12        2.85       -2.66     15.90 o 
   8   2  12       56.77       51.71     15.83 o 
   9   2  12      143.46      151.34     22.71 o 
  10   2  12       50.02       21.09     13.19 o 
  11   2  12        9.66       18.17     10.74 o 
  12   2  12      219.93      226.62     51.32 o 
  -4   3  12        1.96       -5.25     24.87 o 
  -3   3  12       51.47       50.97     34.75 o 
  -2   3  12        0.10       25.67     23.98 o 
  -1   3  12        1.20       42.50     25.13 o 
   0   3  12        0.16        3.07     39.44 o 
   1   3  12      295.75      306.88     31.96 o 
   2   3  12       61.22       41.40     12.17 o 
   3   3  12      421.58      432.25     29.47 o 
   4   3  12      124.14      152.80     21.73 o 
   5   3  12       75.41       77.50     19.30 o 
   6   3  12        1.75       11.17     20.02 o 
   7   3  12       49.80       46.19     18.38 o 
   8   3  12       73.90       57.99     15.99 o 
   9   3  12       61.69       47.53     15.84 o 
  10   3  12       50.84       59.54     14.52 o 
  11   3  12        5.43       10.33     12.18 o 
  12   3  12       24.04       28.15     41.12 o 
  -4   4  12        3.55        0.92     25.48 o 
  -3   4  12       22.77       70.58     29.77 o 
  -2   4  12        0.03       20.69     23.99 o 
  -1   4  12      105.47      128.03     58.32 o 
   0   4  12        5.30       10.35     21.59 o 
   1   4  12      106.64       94.46     15.32 o 
   2   4  12      141.49      137.70     22.95 o 
   3   4  12      159.35      149.22     22.34 o 
   4   4  12       18.32       17.85     15.74 o 
   5   4  12        0.22       -5.00     15.94 o 
   6   4  12      265.44      316.96     26.44 o 
   7   4  12        4.71       20.76     18.53 o 
   8   4  12        6.94       21.78     16.25 o 
   9   4  12       23.68       10.47      9.23 o 
  10   4  12      365.21      375.99     37.86 o 
  11   4  12       35.30       72.62     40.00 o 
  12   4  12       16.82      -34.63     44.02 o 
  -4   5  12        3.54       18.90     25.09 o 
  -3   5  12      131.13      147.71     71.73 o 
  -2   5  12       34.22       59.11     24.02 o 
  -1   5  12       67.42      100.03     25.69 o 
   0   5  12        0.26      -24.75     32.62 o 
   1   5  12      162.40      140.91     22.03 o 
   2   5  12      334.02      354.96     57.07 o 
   3   5  12        7.17       13.02     13.90 o 
   4   5  12       96.70       92.00     23.50 o 
   5   5  12       49.52       53.67     16.78 o 
   6   5  12       38.13       41.56     18.18 o 
   7   5  12        0.02        0.73     13.81 o 
   8   5  12      348.80      404.64     41.51 o 
   9   5  12       66.81       74.70     25.73 o 
  10   5  12        2.20       12.39     22.68 o 
  11   5  12      100.97       46.51     23.23 o 
  12   5  12        7.43       -1.12     45.58 o 
  -3   6  12        0.16        9.93     26.14 o 
  -2   6  12       15.18       21.33     23.61 o 
  -1   6  12       36.92       41.42     23.67 o 
   0   6  12      159.97      123.76     21.49 o 
   1   6  12       17.65       11.35     11.13 o 
   2   6  12        3.79        5.48     16.56 o 
   3   6  12        1.16        4.75     14.86 o 
   4   6  12      368.55      344.76     25.92 o 
   5   6  12       35.62       27.24     14.31 o 
   6   6  12       45.09       80.58     26.09 o 
   7   6  12      163.33      139.81     29.65 o 
   8   6  12       44.12       97.25     28.80 o 
   9   6  12        2.52        5.04     24.27 o 
  10   6  12       99.74       58.50     44.80 o 
  11   6  12       27.11       65.91     31.54 o 
  12   6  12        0.08       15.73     23.35 o 
  -3   7  12        0.36       -8.49     35.53 o 
  -2   7  12       58.46       78.04     31.20 o 
  -1   7  12        1.57        3.19     22.03 o 
   0   7  12        3.10       23.61     11.65 o 
   1   7  12       28.05       18.69     19.10 o 
   2   7  12      215.07      218.53     27.22 o 
   3   7  12       22.81       40.22     18.41 o 
   4   7  12        4.73       25.03     30.61 o 
   5   7  12      141.80      167.73     28.99 o 
   6   7  12       39.55       40.19     25.71 o 
   7   7  12      212.14      107.23     32.31 o 
   8   7  12       37.11       46.94     26.60 o 
   9   7  12      161.90      168.69     45.03 o 
  11   7  12       16.29       28.54     30.80 o 
  12   7  12       75.53       85.83     28.87 o 
  -2   8  12       33.38       56.76     35.75 o 
  -1   8  12        3.83       40.67     34.64 o 
   0   8  12       71.56       45.53     20.95 o 
   1   8  12      109.15       87.59     33.16 o 
   2   8  12       30.74       41.93     14.37 o 
   3   8  12       29.87        4.78     11.89 o 
   4   8  12       22.54       17.24     21.64 o 
   5   8  12      190.94      203.43     33.26 o 
   6   8  12       12.03       60.13     33.29 o 
   7   8  12      681.61      810.37     56.69 o 
   8   8  12       45.90       60.33     28.65 o 
   9   8  12        5.23       18.98     25.95 o 
  10   8  12       19.77       39.97     35.42 o 
  11   8  12       38.11       72.21     32.72 o 
  12   8  12       44.86       39.14     27.23 o 
  -1   9  12       26.44       52.96     38.21 o 
   0   9  12        0.56       24.19     12.85 o 
   1   9  12       11.46       36.63     25.81 o 
   2   9  12       15.39       50.00     26.18 o 
   3   9  12      120.55       97.43     52.06 o 
   4   9  12        1.34       27.50     12.68 o 
   5   9  12        6.14       -4.25     26.03 o 
   6   9  12        0.20       36.86     29.21 o 
   7   9  12       44.91       84.99     29.36 o 
   8   9  12        7.86       14.82     25.75 o 
   9   9  12       15.98       19.79     27.70 o 
  10   9  12       57.61       62.69     32.79 o 
  11   9  12        5.15        0.55     27.56 o 
  12   9  12        4.93       40.12     35.86 o 
   0  10  12       14.58       89.38     42.23 o 
   1  10  12      114.06       81.35     23.13 o 
   2  10  12        7.53        4.02     27.26 o 
   3  10  12        6.48      -13.64     23.03 o 
   4  10  12        0.11       10.63     16.92 o 
   5  10  12       53.88       45.77     23.52 o 
   6  10  12       36.01       39.73     25.86 o 
   7  10  12       43.40       88.67     33.53 o 
   8  10  12      148.04      190.94     37.68 o 
   9  10  12        0.78       29.73     27.74 o 
  10  10  12        0.72       -3.67     30.95 o 
  11  10  12        6.89       48.79     29.53 o 
   2  11  12        4.18       -5.16     25.27 o 
   3  11  12       40.20       43.85     25.28 o 
   4  11  12       97.45       93.37     55.30 o 
   5  11  12        6.08       -0.51     27.77 o 
   6  11  12      122.46      219.79     76.87 o 
   7  11  12       16.27       27.19     26.05 o 
   8  11  12       30.25       48.26     30.80 o 
   9  11  12        0.17       63.79     36.50 o 
  10  11  12       55.27       37.32     45.58 o 
   4  12  12        4.19       25.70     41.56 o 
   5  12  12        8.15       16.10     21.53 o 
   6  12  12       64.79       98.24     58.77 o 
   7  12  12       22.75       22.66     24.47 o 
  -1  -5  13       11.55      -17.12     26.40 o 
   0  -5  13       22.89       75.56     29.82 o 
   1  -5  13        3.68       14.81     19.37 o 
   2  -5  13        3.84       14.08     16.98 o 
   5  -5  13        3.48      -36.20     36.20 o 
  -2  -4  13       35.17       39.33     21.82 o 
  -1  -4  13        1.26       -1.33     26.09 o 
   0  -4  13      152.67      184.79     52.29 o 
   1  -4  13       12.99       24.77     24.87 o 
   2  -4  13       13.22       11.32     21.74 o 
   3  -4  13       29.17       35.26     22.68 o 
   4  -4  13        4.30       -4.92     44.91 o 
   5  -4  13        5.83       27.04     35.53 o 
   6  -4  13        1.79        4.92     33.07 o 
   7  -4  13       19.78       13.63     18.10 o 
  -3  -3  13        1.08       17.21     35.75 o 
  -2  -3  13      107.96      127.45     35.54 o 
  -1  -3  13       59.19       68.47     30.90 o 
   0  -3  13       51.12       41.72     26.72 o 
   1  -3  13      104.60       85.10     27.22 o 
   2  -3  13       84.05       76.06     28.29 o 
   3  -3  13        5.35       18.28     40.44 o 
   4  -3  13       14.08       49.48     23.16 o 
   5  -3  13      278.91      311.49    132.28 o 
   6  -3  13        3.26       -4.97     19.22 o 
   7  -3  13        1.01        4.74     20.59 o 
   8  -3  13       22.69       23.25     22.91 o 
  -3  -2  13       50.49       88.63     33.74 o 
  -2  -2  13        2.62       16.47     29.84 o 
  -1  -2  13       54.51       85.53     30.01 o 
   0  -2  13        8.12       12.20     24.73 o 
   1  -2  13       14.38       21.79     26.37 o 
   2  -2  13        3.32        8.50     29.50 o 
   3  -2  13      286.12      297.93     37.45 o 
   4  -2  13        3.15       20.13     20.78 o 
   5  -2  13        4.97      -10.99     17.49 o 
   6  -2  13        0.14       18.85     35.53 o 
   7  -2  13       71.34       65.76     20.84 o 
   8  -2  13       26.29       43.46     41.34 o 
   9  -2  13        0.16        6.80     16.20 o 
  -4  -1  13        0.00       14.22     28.65 o 
  -3  -1  13        2.72       24.93     28.32 o 
  -2  -1  13        0.36       60.89     30.30 o 
  -1  -1  13       47.09       36.07     35.64 o 
   0  -1  13        6.15        4.81     25.32 o 
   1  -1  13       28.65       23.93     25.70 o 
   2  -1  13       30.11       38.56     26.57 o 
   3  -1  13       29.52       24.78     22.24 o 
   4  -1  13       28.54       21.67     20.99 o 
   5  -1  13      269.81      288.81     42.79 o 
   6  -1  13      104.80      121.75     18.77 o 
   7  -1  13        3.71       38.08     17.86 o 
   8  -1  13       21.45       35.98     12.45 o 
   9  -1  13       19.58       21.42     16.03 o 
  10  -1  13        9.71       22.14     37.54 o 
  -4   0  13       26.13       48.09     31.84 o 
  -3   0  13       55.39       58.41     27.96 o 
  -2   0  13        5.45       28.15     38.88 o 
  -1   0  13        2.08       -7.11     26.39 o 
   0   0  13       44.26       23.93     32.51 o 
   1   0  13       68.83       83.20     26.54 o 
   2   0  13       58.66       68.94     28.13 o 
   3   0  13       18.53       53.93     27.19 o 
   4   0  13      296.92      354.49     38.43 o 
   5   0  13        0.17        4.81     14.19 o 
   6   0  13       48.82       56.08     17.56 o 
   7   0  13       10.90       19.93     14.17 o 
   8   0  13      125.79      128.34     30.55 o 
   9   0  13        1.27      -21.20     21.20 o 
  10   0  13       81.05       91.10     32.86 o 
  11   0  13       11.73       54.30     24.80 o 
  -4   1  13        5.51       58.60     29.70 o 
  -3   1  13        0.31       10.16     26.60 o 
  -2   1  13       43.92       49.98     29.14 o 
  -1   1  13      129.61      134.07     40.00 o 
   0   1  13       84.35       81.47     28.51 o 
   1   1  13       13.73       -1.72     23.89 o 
   2   1  13      126.27      141.31     28.18 o 
   3   1  13        2.52       53.35     26.51 o 
   4   1  13      288.17      233.68     23.92 o 
   5   1  13        3.44        1.23     20.78 o 
   6   1  13      229.14      244.56     22.37 o 
   7   1  13        2.62       32.03     15.28 o 
   8   1  13        0.23        8.15     11.11 o 
   9   1  13       53.09       30.66     20.64 o 
  10   1  13       70.89       23.40     17.40 o 
  11   1  13        8.90       38.74     28.56 o 
  -4   2  13        2.73       59.28     30.00 o 
  -3   2  13        6.40       -0.96     27.18 o 
  -2   2  13       29.51       40.13     25.51 o 
  -1   2  13       32.00       26.84     24.41 o 
   0   2  13        4.40        4.03     23.73 o 
   1   2  13       14.97        2.38     29.94 o 
   2   2  13      176.70      237.78     33.76 o 
   3   2  13       11.61       13.47     21.94 o 
   4   2  13       91.95      103.18     17.01 o 
   5   2  13      139.97      158.13     21.44 o 
   6   2  13       67.74       55.24     16.90 o 
   7   2  13      130.70      135.45     25.80 o 
   8   2  13        1.50       13.51     14.46 o 
   9   2  13      245.91      238.90     30.85 o 
  10   2  13        0.97       20.31     15.86 o 
  11   2  13       45.45        4.05     21.37 o 
  -3   3  13        1.55       24.24     26.28 o 
  -2   3  13       46.58       81.45     31.80 o 
  -1   3  13        0.61       10.89     23.41 o 
   0   3  13      390.89      451.42     50.26 o 
   1   3  13       37.13       49.43     25.07 o 
   2   3  13       22.35       34.56     23.58 o 
   3   3  13       38.04       32.19     14.78 o 
   4   3  13        1.90       10.28     24.28 o 
   5   3  13       10.60       13.57     15.46 o 
   6   3  13        6.99       10.29     14.36 o 
   7   3  13      184.01      199.08     44.91 o 
   8   3  13       17.44       -1.54     17.65 o 
   9   3  13        0.17       25.03     15.76 o 
  10   3  13       17.75       16.96     16.30 o 
  11   3  13      117.32       80.69     67.04 o 
  12   3  13        0.32       83.12     47.82 o 
  -3   4  13        1.97       26.84     26.50 o 
  -2   4  13       99.47       89.47     30.05 o 
  -1   4  13       64.48       50.03     50.50 o 
   0   4  13        0.02       17.97     26.03 o 
   1   4  13       31.33       44.29     23.48 o 
   2   4  13       53.97       50.97     43.57 o 
   3   4  13      117.22      149.51     21.50 o 
   4   4  13        6.26       12.71     13.83 o 
   5   4  13      218.82      280.01     26.49 o 
   6   4  13        6.51       -7.02     14.34 o 
   7   4  13        3.47       10.64     15.19 o 
   8   4  13        0.08       15.41     14.30 o 
   9   4  13      301.59      292.24     35.35 o 
  10   4  13       47.18       28.78     16.76 o 
  11   4  13        4.86        0.89     40.00 o 
  12   4  13       72.52      129.16     49.38 o 
  -3   5  13        9.06       36.35     26.60 o 
  -2   5  13        0.08       36.65     26.03 o 
  -1   5  13        3.17       17.33     23.05 o 
   0   5  13        0.13      -13.72     21.78 o 
   1   5  13      130.31      122.77     34.75 o 
   2   5  13       34.46       19.66     15.02 o 
   3   5  13      116.65       89.39     16.65 o 
   4   5  13       21.88       37.07     15.40 o 
   5   5  13      107.75       94.12     25.13 o 
   6   5  13       46.53       55.16     16.40 o 
   7   5  13      180.74      168.31     41.78 o 
   8   5  13       20.95       77.07     28.45 o 
   9   5  13       27.37       37.26     28.76 o 
  10   5  13        0.17       44.52     23.63 o 
  11   5  13        9.33       34.32     24.59 o 
  12   5  13       20.98       -2.90     40.67 o 
  -2   6  13        0.03      -10.06     23.27 o 
  -1   6  13       54.91       36.72     23.88 o 
   0   6  13        9.83       16.98     60.11 o 
   1   6  13        0.64        7.05     20.01 o 
   2   6  13      103.99       65.21     21.13 o 
   3   6  13      204.71      213.82     27.36 o 
   4   6  13       36.83       55.71     19.04 o 
   5   6  13       12.40        7.40     20.81 o 
   6   6  13      110.28      123.65     53.96 o 
   7   6  13        3.01        7.52     23.15 o 
   8   6  13        5.30       18.71     24.71 o 
   9   6  13       22.33       41.34     35.53 o 
  10   6  13      165.23      138.54     38.66 o 
  11   6  13       16.96       -2.23     29.38 o 
  12   6  13       30.02       61.67     48.49 o 
  -1   7  13       15.42      -35.53     35.53 o 
   0   7  13        3.26       -5.10     21.03 o 
   1   7  13       76.95       54.52     42.46 o 
   2   7  13       59.59       38.21     18.77 o 
   3   7  13        3.39       10.84     23.69 o 
   4   7  13       16.42        4.25     14.75 o 
   5   7  13       64.57       47.41     23.82 o 
   6   7  13      254.33      257.67     37.20 o 
   7   7  13      108.07       85.30     28.00 o 
   8   7  13      275.47      266.52     51.17 o 
   9   7  13      103.82       71.66     27.65 o 
  10   7  13        0.40        8.78     24.05 o 
  11   7  13       18.04       14.43     23.88 o 
  12   7  13       14.98       -0.10     26.00 o 
  -1   8  13        4.30       13.41     38.43 o 
   0   8  13       40.53       34.19     41.12 o 
   1   8  13        6.07        8.58      8.94 o 
   2   8  13       12.14        4.72     12.92 o 
   3   8  13        0.04        8.27     14.76 o 
   4   8  13      146.85      124.75     31.07 o 
   5   8  13        1.77      -19.12     22.49 o 
   6   8  13       20.43       66.17     32.40 o 
   7   8  13        7.51       31.99     26.30 o 
   8   8  13        7.97       45.33     27.27 o 
   9   8  13        0.67       17.99     25.44 o 
  10   8  13       28.47       53.74     31.78 o 
  11   8  13       94.38      115.05     35.63 o 
   0   9  13       54.73       56.09     41.34 o 
   1   9  13        6.76       -7.60     40.89 o 
   2   9  13       76.78       80.80     52.96 o 
   3   9  13       61.32       39.45     29.38 o 
   4   9  13        7.95       35.82     33.96 o 
   5   9  13       24.72       51.63     27.63 o 
   6   9  13       14.80       12.20     26.78 o 
   7   9  13       50.83       17.05     26.33 o 
   8   9  13       14.82       27.32     26.61 o 
   9   9  13      150.05      183.38     42.82 o 
  10   9  13        1.76       13.40     28.08 o 
  11   9  13        4.11       32.45     28.53 o 
   2  10  13        0.16       12.84     16.98 o 
   3  10  13       13.04       23.79     19.16 o 
   4  10  13       19.53       18.50     30.72 o 
   5  10  13      142.38      171.43     97.98 o 
   6  10  13        4.96       12.05     47.82 o 
   7  10  13      108.49      126.76     39.69 o 
   8  10  13        8.30      -17.42     34.30 o 
   9  10  13       18.70       20.11     45.47 o 
  10  10  13        3.31       21.35     29.29 o 
   4  11  13        0.04       13.11     20.02 o 
   5  11  13        4.56       12.15     16.79 o 
   6  11  13        4.10       12.61     26.40 o 
   7  11  13       95.98       76.64     44.24 o 
   8  11  13        5.40       17.06     30.33 o 
   9  11  13       13.90        6.26     41.34 o 
   1  -4  14       35.19       71.10     28.83 o 
   2  -4  14      134.68       68.34     37.54 o 
   3  -4  14        0.14       13.59     22.53 o 
   4  -4  14        4.93       24.36     39.10 o 
  -1  -3  14        0.74      -17.44     42.68 o 
   0  -3  14       50.78       62.01     50.72 o 
   1  -3  14        3.07        9.96     24.55 o 
   2  -3  14        6.30       19.10     23.85 o 
   3  -3  14        1.32       20.89     21.98 o 
   4  -3  14       61.26       47.16     22.43 o 
   5  -3  14       16.46      -25.70     34.86 o 
   6  -3  14        0.98       30.39     37.99 o 
   7  -3  14       44.29       47.82     43.80 o 
  -2  -2  14        1.32       26.16     28.13 o 
  -1  -2  14        4.84       39.29     28.38 o 
   0  -2  14       66.75       76.53     29.54 o 
   1  -2  14       25.19       14.88     24.24 o 
   2  -2  14       18.04       57.42     28.39 o 
   3  -2  14       10.20        1.34     22.22 o 
   4  -2  14       21.05      -11.11     20.99 o 
   5  -2  14       33.59       38.61     22.01 o 
   6  -2  14       24.96       53.85     40.00 o 
   7  -2  14       54.09       77.76     42.90 o 
   8  -2  14        0.00       -0.22     23.46 o 
  -2  -1  14       99.49      129.46     42.42 o 
  -1  -1  14       62.82       34.25     63.46 o 
   0  -1  14        3.56       51.26     25.98 o 
   1  -1  14       58.89       49.10     30.68 o 
   2  -1  14       81.98       76.84     31.72 o 
   3  -1  14       26.01       28.32     26.55 o 
   4  -1  14       53.59       67.47     25.92 o 
   5  -1  14       41.84       14.19     20.70 o 
   6  -1  14        6.92      -18.63     18.63 o 
   7  -1  14        0.12       11.99     23.02 o 
   8  -1  14        2.00      -21.37     21.37 o 
   9  -1  14        6.24        2.17     22.41 o 
  -2   0  14        1.09       13.18     43.57 o 
  -1   0  14       39.81       43.07     28.90 o 
   0   0  14       39.73       12.74     25.86 o 
   1   0  14       33.15       51.09     30.96 o 
   2   0  14        2.62       25.09     23.69 o 
   3   0  14      150.21      192.83     31.35 o 
   4   0  14        1.28      -26.37     31.95 o 
   5   0  14       41.52       28.48     21.38 o 
   6   0  14        9.97       39.40     16.03 o 
   7   0  14      161.42      162.25     39.98 o 
   8   0  14        4.15        6.21     16.87 o 
   9   0  14        1.00       17.84     15.90 o 
  10   0  14        0.33       20.51     31.51 o 
  -2   1  14       38.55       43.65     49.16 o 
  -1   1  14        1.25       23.24     36.87 o 
   0   1  14       10.69       32.85     27.14 o 
   1   1  14       17.38       16.53     28.51 o 
   2   1  14        5.47       28.32     29.57 o 
   3   1  14      136.21      225.97     56.76 o 
   4   1  14        2.00       23.25     22.57 o 
   5   1  14      108.63       60.11     23.07 o 
   6   1  14      123.05      140.59     30.50 o 
   7   1  14        0.38        8.76     15.71 o 
   8   1  14       34.83       29.96     21.69 o 
   9   1  14       16.49       19.83     14.07 o 
  10   1  14       46.87       54.18     22.64 o 
  -2   2  14        4.22       17.36     39.44 o 
  -1   2  14       75.81       34.87     43.01 o 
   0   2  14       61.82      122.75     35.44 o 
   1   2  14       91.02       84.74     27.73 o 
   2   2  14      140.54      198.84     36.38 o 
   3   2  14       85.43       98.12     59.66 o 
   4   2  14       70.34       81.75     36.42 o 
   5   2  14        1.94        9.19     14.74 o 
   6   2  14        2.76       44.15     19.51 o 
   7   2  14        0.52        8.43     23.24 o 
   8   2  14      212.04      254.19     37.00 o 
   9   2  14        1.89       22.55     17.22 o 
  10   2  14        1.89       16.14     13.66 o 
  11   2  14       11.23      -10.73     35.53 o 
  -2   3  14        0.44       24.75     26.37 o 
  -1   3  14       59.20       95.83     32.79 o 
   0   3  14       14.29        8.24     25.49 o 
   1   3  14       21.00       38.13     24.46 o 
   2   3  14      103.12      143.98     31.41 o 
   3   3  14        2.11       64.09     40.44 o 
   4   3  14      239.46      286.86     36.89 o 
   5   3  14        3.36        2.88     14.02 o 
   6   3  14      124.23      145.91     25.50 o 
   7   3  14       16.86        9.89     15.75 o 
   8   3  14       76.74       71.47     33.80 o 
   9   3  14       45.24       30.80     18.60 o 
  10   3  14      103.75       89.50     47.26 o 
  11   3  14       33.94       12.96     38.66 o 
  -2   4  14       24.63       41.21     43.13 o 
  -1   4  14        0.59      -12.91     25.73 o 
   0   4  14        0.76      -24.73     29.38 o 
   1   4  14        0.31       23.26     23.30 o 
   2   4  14      118.67      121.08     37.20 o 
   3   4  14       11.01       52.41     28.83 o 
   4   4  14       42.57       54.13     17.37 o 
   5   4  14       14.70       41.80     17.18 o 
   6   4  14        4.19       30.07     16.13 o 
   7   4  14        2.67      -11.04     14.58 o 
   8   4  14       47.48       61.56     18.18 o 
   9   4  14       60.22       49.24     24.72 o 
  10   4  14        1.63       22.97     32.18 o 
  11   4  14       39.50       49.16     41.34 o 
  -1   5  14       21.15       34.98     36.09 o 
   0   5  14      105.03      150.15     71.06 o 
   1   5  14       31.95       31.32     23.92 o 
   2   5  14        5.86       33.29     26.59 o 
   3   5  14       33.33        1.56     21.23 o 
   4   5  14       55.38       50.16     14.62 o 
   5   5  14       17.05       13.93     18.82 o 
   6   5  14        1.22        9.35     14.71 o 
   7   5  14       57.67       70.83     34.19 o 
   9   5  14        2.34      -11.93     22.21 o 
  10   5  14        2.29       21.26     37.76 o 
  11   5  14      106.44       38.43     38.66 o 
  -1   6  14       58.74       71.68     26.55 o 
   0   6  14        0.79       20.59     23.81 o 
   1   6  14        0.77       -2.31     21.69 o 
   2   6  14       55.50       63.52     27.13 o 
   3   6  14       20.10        6.26     11.84 o 
   4   6  14        0.38      -28.36     29.61 o 
   5   6  14       67.76       79.13     25.66 o 
   6   6  14        0.07       -4.16     21.74 o 
   7   6  14      201.31      263.85     40.51 o 
   8   6  14        0.87       34.35     38.21 o 
   9   6  14      120.47      135.40     31.89 o 
  10   6  14       34.22       14.38     24.37 o 
  11   6  14        0.68       43.13     25.67 o 
   0   7  14        0.55       22.35     39.55 o 
   1   7  14       41.27       16.54     41.34 o 
   2   7  14        1.52       28.38     37.99 o 
   3   7  14        0.03      -19.33     19.33 o 
   4   7  14        3.99       26.58     22.13 o 
   5   7  14      108.77       87.04     25.55 o 
   6   7  14       23.81        1.05     31.51 o 
   7   7  14      283.83      354.04     45.31 o 
   8   7  14       14.46       39.15     26.51 o 
   9   7  14       26.84       38.16     25.98 o 
  10   7  14        1.36       16.78     25.77 o 
  11   7  14        0.44       21.86     25.04 o 
   1   8  14       15.34      139.43     60.56 o 
   2   8  14        1.54       12.51     40.44 o 
   3   8  14       96.30       43.80     27.71 o 
   4   8  14       69.46       46.20     48.94 o 
   5   8  14       12.11        2.31     22.04 o 
   6   8  14       92.91      106.32     27.77 o 
   7   8  14        2.25       47.37     27.62 o 
   8   8  14       82.73       50.92     27.03 o 
   9   8  14        0.17        5.47     24.86 o 
  10   8  14       69.14       67.31     32.85 o 
  11   8  14        0.11       32.85     35.75 o 
   2   9  14       44.94      109.71     46.48 o 
   3   9  14        9.47       17.15     25.70 o 
   4   9  14        2.55       24.10     31.73 o 
   5   9  14        6.22       21.73     19.20 o 
   6   9  14       67.73       26.16     28.23 o 
   7   9  14        1.97       50.14     32.10 o 
   8   9  14       44.41       56.27     28.49 o 
   9   9  14        1.92      -14.29     26.21 o 
  10   9  14        1.67        6.23     26.75 o 
   4  10  14       65.31       40.69     29.94 o 
   5  10  14        0.60       -9.44     23.80 o 
   6  10  14       19.30        6.70     33.29 o 
   7  10  14       14.93       55.84     31.02 o 
   8  10  14       20.63       25.19     27.64 o 
   9  10  14        0.22       47.15     42.46 o 
   1  -2  15        2.76       19.64     27.55 o 
   2  -2  15      160.77      208.13     37.05 o 
   3  -2  15        0.24       21.09     23.44 o 
   4  -2  15        0.85      -11.14     23.35 o 
   5  -2  15       27.24       25.92     35.98 o 
   6  -2  15        7.78      -13.85     34.41 o 
   0  -1  15       19.42       28.19     27.71 o 
   1  -1  15       10.84       41.56     27.30 o 
   2  -1  15       11.34       13.91     66.37 o 
   3  -1  15        0.02       16.75     22.48 o 
   4  -1  15       79.70       83.61     42.79 o 
   5  -1  15       18.68        6.23     39.33 o 
   6  -1  15       25.51       56.76     38.21 o 
   7  -1  15       36.10        3.13     34.64 o 
   0   0  15       37.66       52.02     27.14 o 
   1   0  15       11.35      -11.12     23.93 o 
   2   0  15       25.03       45.38     45.14 o 
   3   0  15       11.84       24.14     33.18 o 
   4   0  15       44.69       20.10     22.91 o 
   5   0  15       13.61       29.68     29.27 o 
   6   0  15       51.12       77.63     24.54 o 
   8   0  15       16.67       -8.71     30.84 o 
  -1   1  15       63.52       53.02     29.10 o 
   0   1  15        7.30       46.10     26.84 o 
   1   1  15        6.57       18.77     24.31 o 
   2   1  15       36.14       28.67     25.23 o 
   3   1  15       21.86       65.92     32.34 o 
   4   1  15       27.98       18.79     26.70 o 
   5   1  15       56.47       48.15     31.95 o 
   6   1  15       13.95       24.94     21.09 o 
   7   1  15        1.02       48.24     25.36 o 
   8   1  15        0.13       12.20     20.25 o 
   9   1  15       33.70       42.30     23.23 o 
  -1   2  15       15.89        8.02     27.61 o 
   0   2  15       98.89      101.10     36.78 o 
   1   2  15       39.36        7.85     25.42 o 
   2   2  15        4.43      -20.33     22.83 o 
   3   2  15       31.80       49.28     24.67 o 
   4   2  15       22.05       44.93     26.84 o 
   5   2  15       62.42       13.42     21.56 o 
   6   2  15        0.00       -3.18     19.93 o 
   7   2  15      112.31      134.71     27.90 o 
   8   2  15       21.87       31.62     16.72 o 
   9   2  15       13.87       33.21     22.83 o 
  -1   3  15       80.27       79.64     37.09 o 
   0   3  15        6.12       32.57     26.15 o 
   1   3  15        4.63       49.80     27.75 o 
   2   3  15        1.11       23.93     24.02 o 
   3   3  15       75.76      109.52     80.89 o 
   4   3  15        0.11       -6.35     21.30 o 
   5   3  15       83.53       74.74     27.26 o 
   6   3  15       75.24       93.88     18.12 o 
   7   3  15        7.83       12.64     15.49 o 
   8   3  15       16.78       13.15     15.42 o 
   9   3  15       27.14       20.98     15.87 o 
  10   3  15       41.87       32.62     36.42 o 
   0   4  15        8.93       18.31     24.62 o 
   1   4  15       50.25       84.24     37.99 o 
   2   4  15       40.26       57.50     25.71 o 
   3   4  15        7.76      -18.24     21.78 o 
   4   4  15       83.91      132.76     30.13 o 
   5   4  15       10.18       -5.79     35.98 o 
   6   4  15       48.49       10.24     15.09 o 
   7   4  15        2.15       21.67     17.99 o 
   8   4  15       92.50       95.72     28.18 o 
   9   4  15        4.19        2.22     21.86 o 
  10   4  15       10.48       16.98     35.08 o 
   0   5  15       55.68       44.79     27.07 o 
   1   5  15        0.50       -1.14     23.35 o 
   2   5  15       25.94        6.70     27.93 o 
   3   5  15        6.22       10.68     21.52 o 
   4   5  15       72.77      101.67     24.34 o 
   5   5  15        6.97        2.85     17.48 o 
   6   5  15       52.26       67.14     22.48 o 
   7   5  15        7.85       11.53     28.04 o 
   8   5  15       55.33       58.65     26.44 o 
   9   5  15        1.83      -11.83     25.59 o 
  10   5  15       62.24       65.95     27.60 o 
   1   6  15        0.19       32.40     41.56 o 
   2   6  15       17.31       73.07     44.47 o 
   3   6  15       17.87       -3.58     45.81 o 
   4   6  15        1.90       55.86     44.91 o 
   5   6  15        2.26       10.21     18.95 o 
   6   6  15       48.18       77.05     24.83 o 
   7   6  15        9.75      -21.46     21.46 o 
   8   6  15       99.15       55.99     35.64 o 
   9   6  15       96.38       60.75     27.86 o 
  10   6  15        4.25       -5.08     23.87 o 
   2   7  15        7.67      -10.50     39.77 o 
   3   7  15        0.88       33.29     43.80 o 
   4   7  15       70.98       58.10     47.37 o 
   5   7  15       34.80       31.71     22.68 o 
   6   7  15        0.14       -5.39     21.50 o 
   7   7  15       22.24       18.65     23.68 o 
   8   7  15       16.90        1.11     24.56 o 
   9   7  15        2.47       22.35     25.04 o 
  10   7  15        0.50        9.47     34.97 o 
   3   8  15       53.77       61.67     44.91 o 
   4   8  15        0.45      -40.44     43.57 o 
   5   8  15       18.21       41.03     35.31 o 
   6   8  15        0.66       24.89     28.04 o 
   7   8  15       45.30      108.38     33.96 o 
   8   8  15        0.24       33.99     26.40 o 
   9   8  15       54.28       57.03     28.27 o 
   4   9  15        3.32       29.94     43.13 o 
   5   9  15       79.91       53.40     31.28 o 
   6   9  15       25.52       15.18     24.59 o 
   7   9  15       22.64        7.60     25.49 o 
   8   9  15       45.59       15.79     26.68 o 
   3   0  16        0.31       24.45     24.01 o 
   4   0  16        0.90       15.78     22.21 o 
   5   0  16        1.49        0.97     37.20 o 
   6   0  16       39.31      -31.51     31.51 o 
   2   1  16       51.31       65.37     26.90 o 
   3   1  16        0.08        1.02     28.83 o 
   4   1  16       24.33       49.86     25.04 o 
   5   1  16        9.03        4.74     35.75 o 
   6   1  16        3.46       -4.38     19.88 o 
   7   1  16        6.41        8.04     29.72 o 
   2   2  16       13.72        7.81     24.57 o 
   3   2  16        2.70       28.71     23.26 o 
   4   2  16       57.05       52.66     29.03 o 
   5   2  16        0.17       44.41     24.21 o 
   6   2  16       18.19        0.89     30.39 o 
   7   2  16       46.52       60.74     23.31 o 
   8   2  16        1.08      -18.10     28.38 o 
   2   3  16       25.45       22.11     24.85 o 
   3   3  16       19.97       45.82     26.02 o 
   4   3  16        4.44      -15.27     21.41 o 
   5   3  16       42.07       33.29     27.27 o 
   6   3  16       11.30       49.84     22.57 o 
   7   3  16       13.96      -21.23     30.61 o 
   8   3  16        1.87       -1.79     30.39 o 
   2   4  16        2.57        4.84     24.57 o 
   3   4  16        2.75        9.69     24.91 o 
   4   4  16        4.02      -18.31     22.15 o 
   5   4  16       28.15       18.99     37.99 o 
   6   4  16        0.06      -29.27     34.41 o 
   7   4  16       68.67       50.05     34.64 o 
   8   4  16       24.47       23.46     32.85 o 
   2   5  16       14.42      -31.06     40.22 o 
   3   5  16       54.74      101.45     46.03 o 
   4   5  16        6.12      102.79     56.76 o 
   5   5  16        2.25        4.02     37.54 o 
   6   5  16       56.86       49.16     40.89 o 
   7   5  16       23.39       15.19     35.08 o 
   8   5  16        0.20       24.32     25.59 o 
   9   5  16        4.67       30.84     34.19 o 
   3   6  16        6.58       60.11     41.79 o 
   4   6  16        2.78       22.12     39.10 o 
   5   6  16       15.67       -4.47     40.00 o 
   6   6  16       29.26      115.52     47.37 o 
   7   6  16       25.43       41.00     22.01 o 
   8   6  16       20.12       56.50     24.97 o 
   4   7  16       52.10       64.35     47.82 o 
   5   7  16       17.14       53.63     42.90 o 
   6   7  16       52.98       39.10     43.35 o 
   7   7  16        2.35       30.79     24.13 o 
   8   7  16       60.11      101.67     44.91 o 
                                                 
